# Supplementary material for: Mendelian randomization study on the causal effects of systemic lupus erythematosus on major depressive disorder
Source: J Hum Genet. 2022 Nov 1;68(1):11–6. doi: 10.1038/s10038-022-01080-7 (PMC9812790; doi:10.1038/s10038-022-01080-7)
Supplement: Supplementary file 1 — Supplemental Materials [file 10038_2022_1080_MOESM1_ESM.xlsx]

## Sheet: Table S1
Table S1 Characteristics of the SNPs associated with Systemic Lupus Erythematosus (SLE) and their associations with Major Depressive Disorder (MDD).
No.	SNP	ea	oa	beta.exp	beta.out	se.exp	pval.exp	se.out	pval.out
1	rs10048743	T	G	-0.231112	0.0015	0.041206	2.04e-08	0.0113	0.8911
2	rs10200680	C	T	0.24846	-0.013804	0.042483	4.96e-09	0.0115	0.2297
3	rs1078324	C	A	0.71335	0.0018	0.078166	7.11e-20	0.0171	0.9164
4	rs10912578	G	A	-0.24686	0.0124	0.030992	1.65e-15	0.0087	0.1519
5	rs114012503	A	G	-0.41211	0.0161	0.038536	1.09e-26	0.0117	0.1702
6	rs114115115	T	G	0.35667	-0.015398	0.056303	2.37e-10	0.0155	0.3214
7	rs1143679	G	A	-0.582216	0.0183	0.039987	5.03e-48	0.0128	0.1531
8	rs116793716	T	G	0.94161	-0.008496	0.133834	1.98e-12	0.0295	0.774599
9	rs13019891	G	T	0.56212	-0.016503	0.029034	1.65e-83	0.008	0.03871
10	rs13332649	A	G	0.31471	-0.003697	0.037568	5.43e-17	0.0095	0.6999
11	rs143123127	G	A	-0.470004	0.0066	0.084034	2.23e-08	0.0224	0.7676
12	rs1464446	G	T	0.3285	-0.004798	0.04015	2.79e-16	0.0101	0.639599
13	rs150180633	C	T	-0.928219	0.0594	0.068957	2.66e-41	0.0192	0.001993
14	rs17849501	C	T	-0.81093	-0.023101	0.049864	1.81e-59	0.0188	0.2188
15	rs2431697	T	C	0.22314	0.0015	0.029296	2.6e-14	0.008	0.8498
16	rs2459611	T	C	0.26136	0.003	0.045245	7.62e-09	0.0146	0.8353
17	rs2573219	A	C	-0.587787	0.0222	0.042929	1.13e-42	0.014	0.1126
18	rs268124	T	C	0.18633	0.0008	0.03237	8.6e-09	0.0089	0.9316
19	rs34703115	T	C	0.61619	-0.029202	0.104778	4.08e-09	0.0248	0.2395
20	rs35000415	C	T	-0.587787	0.0061	0.041539	1.86e-45	0.0123	0.618899
21	rs35251378	G	A	0.23572	0.0014	0.032427	3.61e-13	0.0092	0.8795
22	rs353608	G	A	0.18633	0.0061	0.02802	2.93e-11	0.0079	0.4417
23	rs3747093	G	A	-0.262364	0.02561	0.034505	2.88e-14	0.0102	0.01203
24	rs4274624	T	C	-0.559616	-0.009404	0.032679	9.73e-66	0.0096	0.3308
25	rs4388254	C	T	-0.378436	0.0087	0.060398	3.71e-10	0.0227	0.702301
26	rs4661543	G	T	0.27444	-0.004201	0.042375	9.4e-11	0.0127	0.7377
27	rs4916215	T	C	0.22314	0.0027	0.033969	5.07e-11	0.009	0.763001
28	rs512681	C	A	0.30111	-0.006797	0.042119	8.75e-13	0.0112	0.5416
29	rs58688157	A	G	0.22314	-0.015104	0.033565	2.97e-11	0.0097	0.1203
30	rs58721818	C	T	-0.65752	-0.0161	0.075594	3.38e-18	0.0241	0.505
31	rs597808	A	G	0.16252	-0.010505	0.029474	3.51e-08	0.0091	0.2483
32	rs6671847	G	A	-0.198851	0.0159	0.028965	6.64e-12	0.008	0.04598
33	rs6679677	C	A	-0.336472	-0.003604	0.046485	4.55e-13	0.0131	0.7822
34	rs6889239	T	C	-0.277632	0.0115	0.03174	2.19e-18	0.0103	0.2626
35	rs7097397	G	A	0.18633	-0.012304	0.028712	8.6e-11	0.0083	0.1387
36	rs73050535	C	T	0.71335	0.0216	0.124134	9.11e-09	0.0294	0.4636
37	rs73068668	G	A	0.31471	-0.0063	0.05749	4.4e-08	0.0181	0.7263
38	rs7386188	G	T	0.4943	0.0024	0.086509	1.1e-08	0.0244	0.9227
39	rs7823055	T	G	-0.350657	-0.003396	0.028621	1.64e-34	0.0082	0.6788
40	rs78517564	A	C	0.3285	0.0065	0.051576	1.9e-10	0.0123	0.5952
41	rs7899626	C	T	-0.182322	0.0033	0.033253	4.19e-08	0.0089	0.711101
42	rs9266089	G	A	0.27444	-0.0271	0.043198	2.11e-10	0.0111	0.01452
43	rs9270143	C	T	-0.357674	-0.002696	0.036251	5.81e-23	0.0111	0.8096
44	rs9272400	A	G	-0.482426	0.0116	0.032121	5.49e-51	0.0096	0.2275
45	rs9273318	T	C	0.31471	-0.0064	0.031551	1.96e-23	0.0084	0.4475
46	rs9852014	A	G	-0.620576	-0.0001	0.049273	2.26e-36	0.0174	0.9949
SNP, single nucleotide polymorphism; ea, effect allele; oa, other allele; SE, standard error; pval, p value; exp (exposure, SLE in this table); out (outcome, MDD in this table).

## Sheet: Table S2
Table S2 Characteristics of the SNPs associated with Major Depressive Disorder (MDD) and their associations with Systemic Lupus Erythematosus (SLE).
	SNP	ea	oa	beta.exp	beta.out	se.exp	pval.exp	se.out	pval.out
1	rs10149470	A	G	-0.0213	0.029559	0.008	3.1e-09	0.031528	0.348486
2	rs10950398	A	G	0.011	-0.0202	0.0081	2.6e-08	0.02569	0.431633
3	rs10959913 proxy: rs10738243	T	G	-0.0231	0.01005	0.0098	5.1e-09	0.049707	0.839768
4	rs11135349	A	C	0.0207	-0.04082	0.0083	1.1e-09	0.0334	0.221632
5	rs11643192	A	C	-0.0234	0.00995	0.0082	3.4e-08	0.035629	0.780035
6	rs11663393	A	G	0.0079	0.039221	0.008	1.6e-08	0.031819	0.217712
7	rs11682175	T	C	-0.0178	-0.02956	0.008	4.7e-09	0.02673	0.268807
8	rs12129573	A	C	0.0004	-0.01005	0.0083	4e-12	0.037153	0.786767
9	rs1226412	T	C	-0.005	-0.00995	0.01	2.4e-08	0.023586	0.673115
10	rs12552	A	G	0.0051	0.058269	0.0084	6.1e-19	0.027251	0.032499
11	rs12666117	A	G	-0.0034	0.00995	0.008	1.4e-08	0.047885	0.835388
12	rs12958048	A	G	-0.0151	0.039221	0.0086	3.6e-11	0.031424	0.211986
13	rs1354115	A	C	0.0092	-0.02956	0.0089	2.4e-08	0.033139	0.372411
14	rs1432639	A	C	-0.0027	-0.00995	0.0083	4.6e-15	0.028586	0.727775
15	rs159963	A	C	0.0051	0.105361	0.0085	3.2e-08	0.030572	0.000568
16	rs17727765	T	C	-0.012	-0.02956	0.015	6.5e-09	0.060106	0.622877
17	rs1806153	T	G	-0.0001	-0.05129	0.0099	1.2e-09	0.034724	0.139628
18	rs1833288	A	G	0.0192	-0.03922	0.0095	2.6e-08	0.034566	0.256522
19	rs2018142 proxy: rs2447828	A	C	-0.0085	0.020203	0.0081	7.5e-12	0.034266	0.555471
20	rs2389016 proxy: rs112047395	T	C	0.0004	0.00995	0.0096	1e-08	0.044762	0.824085
21	rs27732 proxy: rs34318	A	G	-0.0081	0.019803	0.0083	7.9e-11	0.0346	0.567102
22	rs34215985	C	G	-0.0179	-0.05129	0.01	3.1e-09	0.035402	0.147373
23	rs3742786 proxy: rs8014289	A	G	0.0242	0.00995	0.0079	3.8e-09	0.036848	0.787133
24	rs4074723	A	C	-0.0168	-0.03046	0.0091	3.1e-09	0.026284	0.246511
25	rs4143229	A	C	-0.0093	0.040822	0.0148	2.5e-08	0.055422	0.461383
26	rs4261101	A	G	-0.0036	0.019803	0.0086	1e-08	0.033418	0.553464
27	rs4869056	A	G	-0.0005	0.030459	0.0089	6.8e-09	0.030877	0.323906
28	rs4904738	T	C	-0.009	-0.03922	0.0082	2.6e-09	0.02975	0.187391
29	rs5758265	A	G	0.0173	0.00995	0.0089	7.6e-09	0.024947	0.69
30	rs61867293	T	C	0.0127	-0.01005	0.0099	7e-10	0.040456	0.803805
31	rs62099069	A	T	-0.0097	-0.01005	0.0084	1.3e-08	0.038888	0.796066
32	rs7029033	T	C	-0.0189	0.029559	0.0151	2.7e-08	0.054864	0.590048
33	rs7198928	T	C	-0.0049	0.01005	0.0084	1e-08	0.050865	0.843366
34	rs7200826	T	C	-0.0089	0.058269	0.0096	2.4e-08	0.034739	0.093478
35	rs7430565	A	G	0.0027	-0.02956	0.008	2.9e-09	0.027986	0.290882
36	rs7856424	T	C	0.0087	0.029559	0.0091	8.5e-09	0.034855	0.39641
37	rs8025231	A	C	0.0041	-0.00995	0.0083	2.4e-12	0.024892	0.68935
38	rs8063603	A	G	-0.0047	0.020203	0.0089	6.9e-09	0.036269	0.577511
39	rs915057	A	G	-0.0163	-0.04082	0.0083	7.6e-10	0.032117	0.20372
40	rs9402472	A	G	-0.006	0.029559	0.0099	2.8e-08	0.031211	0.343605
41	rs9427672	A	G	-0.018	0.04879	0.0101	3.1e-08	0.034998	0.163287
42	rs9862324	T	C	-0.0085	-0.02956	0.0086	4.6e-08	0.034393	0.390093
SNP, single nucleotide polymorphism; ea, effect allele; oa, other allele; SE, standard error; pval, p value; exp (exposure, MDD in this table); out (outcome, SLE in this table).

## Sheet: Table S3
		Table S3 Characteristics of the Phenoscanner results of each SNPs with their genetic traits.
SNP	Trait	EFO	Study	pmid	Ancestry	Dataset
rs10048743	Eosinophil count	EFO_0004586	Astle W	27863252	European	Astle-W_Blood-Cell-Traits_EUR_2016
rs10048743	Eosinophil percentage of granulocytes	EFO_0004586	Astle W	27863252	European	Astle-W_Blood-Cell-Traits_EUR_2016
rs10048743	Eosinophil percentage of white cells	EFO_0004586	Astle W	27863252	European	Astle-W_Blood-Cell-Traits_EUR_2016
rs10048743	Neutrophil percentage of granulocytes	EFO_0004586	Astle W	27863252	European	Astle-W_Blood-Cell-Traits_EUR_2016
rs10048743	Sum eosinophil basophil counts	EFO_0004586	Astle W	27863252	European	Astle-W_Blood-Cell-Traits_EUR_2016
rs10048743	Systemic lupus erythematosus	EFO_0002690	Bentham J	26502338	European	NHGRI-EBI_GWAS_Catalog
rs10048743	Systemic lupus erythematosus	EFO_0002690	Morris DL	27399966	Mixed	NHGRI-EBI_GWAS_Catalog
rs10200680	Impedance of leg left	-	Neale B	UKBB	European	Neale-B_UKBB_EUR_2017
rs10200680	Impedance of leg right	-	Neale B	UKBB	European	Neale-B_UKBB_EUR_2017
rs10200680	Leg fat-free mass left	-	Neale B	UKBB	European	Neale-B_UKBB_EUR_2017
rs10200680	Leg fat-free mass right	-	Neale B	UKBB	European	Neale-B_UKBB_EUR_2017
rs10200680	Leg predicted mass left	-	Neale B	UKBB	European	Neale-B_UKBB_EUR_2017
rs10200680	Leg predicted mass right	-	Neale B	UKBB	European	Neale-B_UKBB_EUR_2017
rs10200680	Whole body fat-free mass	-	Neale B	UKBB	European	Neale-B_UKBB_EUR_2017
rs10200680	Whole body water mass	-	Neale B	UKBB	European	Neale-B_UKBB_EUR_2017
rs10912578	Systemic lupus erythematosus	EFO_0002690	Bentham J	26502338	European	NHGRI-EBI_GWAS_Catalog
rs10912578	Systemic lupus erythematosus	EFO_0002690	Morris DL	27399966	Mixed	NHGRI-EBI_GWAS_Catalog
rs10912578	Systemic lupus erythematosus	EFO_0002690	Morris DL	27399966	Mixed	NHGRI-EBI_GWAS_Catalog
rs114012503	Schizophrenia	EFO_0000692	PGC	25056061	Mixed	PGC_Schizophrenia_Mixed_2014
rs114115115	Platelet count	EFO_0004586	Astle W	27863252	European	Astle-W_Blood-Cell-Traits_EUR_2016
rs114115115	IgA deficiency	EFO_1001929	Bronson P	27723758	European	Bronson-P_IgAD_EUR_2016
rs114115115	Self-reported ankylosing spondylitis	EFO_0003898	Neale B	UKBB	European	Neale-B_UKBB_EUR_2017
rs114115115	Self-reported hypothyroidism or myxoedema	EFO_0004705;EFO_1001055	Neale B	UKBB	European	Neale-B_UKBB_EUR_2017
rs114115115	Treatment with levothyroxine sodium	EFO_0007056	Neale B	UKBB	European	Neale-B_UKBB_EUR_2017
rs1143679	Systemic lupus erythematosus SLE	EFO_0002690	Yang W	19286673	East Asian	GRASP
rs1143679	Systemic lupus erythematosus	EFO_0002690	Alarcon-Riquelme ME	26606652	Hispanic	NHGRI-EBI_GWAS_Catalog
rs1143679	Systemic lupus erythematosus	EFO_0002690	Morris DL	27399966	Mixed	NHGRI-EBI_GWAS_Catalog
rs116793716	Mean platelet volume	EFO_0004586	Astle W	27863252	European	Astle-W_Blood-Cell-Traits_EUR_2016
rs116793716	Age-related macular degeneration	EFO_0001365	Fritsche LG	26691988	European	Fritsche-L_AMD_EUR_2016
rs116793716	Self-reported hypothyroidism or myxoedema	EFO_0004705;EFO_1001055	Neale B	UKBB	European	Neale-B_UKBB_EUR_2017
rs116793716	Rheumatoid arthritis	EFO_0000685	Okada Y	24390342	European	Okada-Y_RA_EUR_2014
rs116793716	Rheumatoid arthritis	EFO_0000685	Okada Y	24390342	Mixed	Okada-Y_RA_Mixed_2014
rs13332649	Granulocyte percentage of myeloid white cells	EFO_0004586	Astle W	27863252	European	Astle-W_Blood-Cell-Traits_EUR_2016
rs13332649	Monocyte count	EFO_0004586	Astle W	27863252	European	Astle-W_Blood-Cell-Traits_EUR_2016
rs13332649	Monocyte percentage of white cells	EFO_0004586	Astle W	27863252	European	Astle-W_Blood-Cell-Traits_EUR_2016
rs13332649	Systemic lupus erythematosus	EFO_0002690	Bentham J	26502338	European	NHGRI-EBI_GWAS_Catalog
rs13332649	Systemic lupus erythematosus	EFO_0002690	Morris DL	27399966	Mixed	NHGRI-EBI_GWAS_Catalog
rs143123127	Eosinophil count	EFO_0004586	Astle W	27863252	European	Astle-W_Blood-Cell-Traits_EUR_2016
rs143123127	Eosinophil percentage of granulocytes	EFO_0004586	Astle W	27863252	European	Astle-W_Blood-Cell-Traits_EUR_2016
rs143123127	Eosinophil percentage of white cells	EFO_0004586	Astle W	27863252	European	Astle-W_Blood-Cell-Traits_EUR_2016
rs143123127	Neutrophil percentage of granulocytes	EFO_0004586	Astle W	27863252	European	Astle-W_Blood-Cell-Traits_EUR_2016
rs143123127	Systemic lupus erythematosus	EFO_0002690	Bentham J	26502338	European	NHGRI-EBI_GWAS_Catalog
rs150180633	Lymphocyte count	EFO_0004586	Astle W	27863252	European	Astle-W_Blood-Cell-Traits_EUR_2016
rs150180633	Monocyte count	EFO_0004586	Astle W	27863252	European	Astle-W_Blood-Cell-Traits_EUR_2016
rs150180633	Myeloid white cell count	EFO_0004586	Astle W	27863252	European	Astle-W_Blood-Cell-Traits_EUR_2016
rs150180633	White blood cell count	EFO_0004586	Astle W	27863252	European	Astle-W_Blood-Cell-Traits_EUR_2016
rs150180633	Primary sclerosing cholangitis	EFO_0004268	Ji S	27992413	European	Ji-S_PSC_EUR_2017
rs150180633	Tuberculosis	EFO_0008407	Tian C	28928442	European	NHGRI-EBI_GWAS_Catalog
rs17849501	Systemic lupus erythematosus	EFO_0002690	Bentham J	26502338	European	NHGRI-EBI_GWAS_Catalog
rs17849501	Systemic lupus erythematosus	EFO_0002690	Bentham J	26502338	European	NHGRI-EBI_GWAS_Catalog
rs17849501	Systemic lupus erythematosus	EFO_0002690	Morris DL	27399966	Mixed	NHGRI-EBI_GWAS_Catalog
rs2431697	Psoriasis	EFO_0000676	Sun	20953187	Mixed	GRASP
rs2431697	Psoriasis Type 1	EFO_0000676	Sun	20953187	Mixed	GRASP
rs2431697	Systemic lupus erythematosus SLE females	EFO_0002690	Harley JB	18204446	European	GRASP
rs2431697	Systemic lupus erythematosus	EFO_0002690	Bentham J	26502338	European	NHGRI-EBI_GWAS_Catalog
rs35000415	Systemic lupus erythematosus	EFO_0002690	Bentham J	26502338	European	NHGRI-EBI_GWAS_Catalog
rs35000415	Systemic lupus erythematosus	EFO_0002690	Morris DL	27399966	Mixed	NHGRI-EBI_GWAS_Catalog
rs35000415	Rheumatoid arthritis	EFO_0000685	Okada Y	24390342	European	Okada-Y_RA_EUR_2014
rs35000415	Rheumatoid arthritis	EFO_0000685	Okada Y	24390342	Mixed	Okada-Y_RA_Mixed_2014
rs35251378	Lymphocyte count	EFO_0004586	Astle W	27863252	European	Astle-W_Blood-Cell-Traits_EUR_2016
rs35251378	Lymphocyte percentage of white cells	EFO_0004586	Astle W	27863252	European	Astle-W_Blood-Cell-Traits_EUR_2016
rs35251378	Neutrophil percentage of white cells	EFO_0004586	Astle W	27863252	European	Astle-W_Blood-Cell-Traits_EUR_2016
rs35251378	Lymphocyte counts	EFO_0004587	Astle W	27863252	European	NHGRI-EBI_GWAS_Catalog
rs35251378	Self-reported psoriasis	EFO_0000676	Neale B	UKBB	European	Neale-B_UKBB_EUR_2017
rs35251378	Rheumatoid arthritis	EFO_0000685	Okada Y	24390342	European	Okada-Y_RA_EUR_2014
rs35251378	Rheumatoid arthritis	EFO_0000685	Okada Y	24390342	Mixed	Okada-Y_RA_Mixed_2014
rs353608	Heel bone mineral density	EFO_0009270	Neale B	UKBB	European	Neale-B_UKBB_EUR_2017
rs3747093	High light scatter percentage of red cells	EFO_0004586	Astle W	27863252	European	Astle-W_Blood-Cell-Traits_EUR_2016
rs3747093	High light scatter reticulocyte count	EFO_0004586	Astle W	27863252	European	Astle-W_Blood-Cell-Traits_EUR_2016
rs3747093	Lymphocyte count	EFO_0004586	Astle W	27863252	European	Astle-W_Blood-Cell-Traits_EUR_2016
rs3747093	Lymphocyte percentage of white cells	EFO_0004586	Astle W	27863252	European	Astle-W_Blood-Cell-Traits_EUR_2016
rs3747093	Mean corpuscular hemoglobin	EFO_0004586	Astle W	27863252	European	Astle-W_Blood-Cell-Traits_EUR_2016
rs3747093	Mean corpuscular volume	EFO_0004586	Astle W	27863252	European	Astle-W_Blood-Cell-Traits_EUR_2016
rs3747093	Red cell distribution width	EFO_0004586	Astle W	27863252	European	Astle-W_Blood-Cell-Traits_EUR_2016
rs3747093	Reticulocyte fraction of red cells	EFO_0004586	Astle W	27863252	European	Astle-W_Blood-Cell-Traits_EUR_2016
rs3747093	Crohns disease	EFO_0000384	IBDGC	26192919	European	IBDGC_Chrons-Disease_EUR_2015
rs3747093	Inflammatory bowel disease	EFO_0003767	IBDGC	26192919	European	IBDGC_IBD_EUR_2015
rs3747093	Systemic lupus erythematosus	EFO_0002690	Bentham J	26502338	European	NHGRI-EBI_GWAS_Catalog
rs3747093	Sitting height	EFO_0004339	Neale B	UKBB	European	Neale-B_UKBB_EUR_2017
rs4274624	Self-reported hypothyroidism or myxoedema	EFO_0004705;EFO_1001055	Neale B	UKBB	European	Neale-B_UKBB_EUR_2017
rs4274624	Treatment with levothyroxine sodium	EFO_0007056	Neale B	UKBB	European	Neale-B_UKBB_EUR_2017
rs4274624	Treatment with thyroxine product	EFO_0007056	Neale B	UKBB	European	Neale-B_UKBB_EUR_2017
rs4274624	Rheumatoid arthritis	EFO_0000685	Okada Y	24390342	European	Okada-Y_RA_EUR_2014
rs4274624	Rheumatoid arthritis	EFO_0000685	Okada Y	24390342	Mixed	Okada-Y_RA_Mixed_2014
rs4388254	Systemic lupus erythematosus	EFO_0002690	Bentham J	26502338	European	NHGRI-EBI_GWAS_Catalog
rs4388254	Systemic lupus erythematosus	EFO_0002690	Morris DL	27399966	Mixed	NHGRI-EBI_GWAS_Catalog
rs4916215	Rheumatoid arthritis	EFO_0000685	Okada Y	24390342	European	Okada-Y_RA_EUR_2014
rs4916215	Rheumatoid arthritis	EFO_0000685	Okada Y	24390342	Mixed	Okada-Y_RA_Mixed_2014
rs58688157	Systemic lupus erythematosus	EFO_0002690	Bentham J	26502338	European	NHGRI-EBI_GWAS_Catalog
rs58721818	Rheumatoid arthritis	EFO_0000685	Eyre	23143596	European	GRASP
rs58721818	Rheumatoid arthritis cyclic citrullinated peptide CCP positive	NCIT_C96595;NCIT_C121326	Eyre	23143596	European	GRASP
rs58721818	Systemic lupus erythematosus	EFO_0002690	Bentham J	26502338	European	NHGRI-EBI_GWAS_Catalog
rs58721818	Rheumatoid arthritis	EFO_0000685	Okada Y	24390342	European	Okada-Y_RA_EUR_2014
rs58721818	Rheumatoid arthritis	EFO_0000685	Okada Y	24390342	Mixed	Okada-Y_RA_Mixed_2014
rs597808	Basophil count	EFO_0004586	Astle W	27863252	European	Astle-W_Blood-Cell-Traits_EUR_2016
rs597808	Eosinophil count	EFO_0004586	Astle W	27863252	European	Astle-W_Blood-Cell-Traits_EUR_2016
rs597808	Eosinophil percentage of granulocytes	EFO_0004586	Astle W	27863252	European	Astle-W_Blood-Cell-Traits_EUR_2016
rs597808	Eosinophil percentage of white cells	EFO_0004586	Astle W	27863252	European	Astle-W_Blood-Cell-Traits_EUR_2016
rs597808	Granulocyte count	EFO_0004586	Astle W	27863252	European	Astle-W_Blood-Cell-Traits_EUR_2016
rs597808	Hematocrit	EFO_0004586	Astle W	27863252	European	Astle-W_Blood-Cell-Traits_EUR_2016
rs597808	Hemoglobin concentration	EFO_0004586	Astle W	27863252	European	Astle-W_Blood-Cell-Traits_EUR_2016
rs597808	High light scatter percentage of red cells	EFO_0004586	Astle W	27863252	European	Astle-W_Blood-Cell-Traits_EUR_2016
rs597808	High light scatter reticulocyte count	EFO_0004586	Astle W	27863252	European	Astle-W_Blood-Cell-Traits_EUR_2016
rs597808	Immature fraction of reticulocytes	EFO_0004586	Astle W	27863252	European	Astle-W_Blood-Cell-Traits_EUR_2016
rs597808	Lymphocyte count	EFO_0004586	Astle W	27863252	European	Astle-W_Blood-Cell-Traits_EUR_2016
rs597808	Lymphocyte percentage of white cells	EFO_0004586	Astle W	27863252	European	Astle-W_Blood-Cell-Traits_EUR_2016
rs597808	Monocyte count	EFO_0004586	Astle W	27863252	European	Astle-W_Blood-Cell-Traits_EUR_2016
rs597808	Myeloid white cell count	EFO_0004586	Astle W	27863252	European	Astle-W_Blood-Cell-Traits_EUR_2016
rs597808	Neutrophil count	EFO_0004586	Astle W	27863252	European	Astle-W_Blood-Cell-Traits_EUR_2016
rs597808	Neutrophil percentage of granulocytes	EFO_0004586	Astle W	27863252	European	Astle-W_Blood-Cell-Traits_EUR_2016
rs597808	Neutrophil percentage of white cells	EFO_0004586	Astle W	27863252	European	Astle-W_Blood-Cell-Traits_EUR_2016
rs597808	Platelet count	EFO_0004586	Astle W	27863252	European	Astle-W_Blood-Cell-Traits_EUR_2016
rs597808	Platelet distribution width	EFO_0004586	Astle W	27863252	European	Astle-W_Blood-Cell-Traits_EUR_2016
rs597808	Plateletcrit	EFO_0004586	Astle W	27863252	European	Astle-W_Blood-Cell-Traits_EUR_2016
rs597808	Red blood cell count	EFO_0004586	Astle W	27863252	European	Astle-W_Blood-Cell-Traits_EUR_2016
rs597808	Reticulocyte count	EFO_0004586	Astle W	27863252	European	Astle-W_Blood-Cell-Traits_EUR_2016
rs597808	Reticulocyte fraction of red cells	EFO_0004586	Astle W	27863252	European	Astle-W_Blood-Cell-Traits_EUR_2016
rs597808	Sum basophil neutrophil counts	EFO_0004586	Astle W	27863252	European	Astle-W_Blood-Cell-Traits_EUR_2016
rs597808	Sum eosinophil basophil counts	EFO_0004586	Astle W	27863252	European	Astle-W_Blood-Cell-Traits_EUR_2016
rs597808	Sum neutrophil eosinophil counts	EFO_0004586	Astle W	27863252	European	Astle-W_Blood-Cell-Traits_EUR_2016
rs597808	White blood cell count	EFO_0004586	Astle W	27863252	European	Astle-W_Blood-Cell-Traits_EUR_2016
rs597808	Coronary artery disease	EFO_0000378;EFO_0001645	CARDIoGRAMplusC4D	26343387	Mixed	CARDIoGRAMplusC4D_CHD_Mixed_2015
rs597808	Myocardial infarction	EFO_0000612	CARDIoGRAMplusC4D	26343387	Mixed	CARDIoGRAMplusC4D_MI_Mixed_2015
rs597808	Systemic lupus erythematosus	EFO_0002690	Bentham J	26502338	European	NHGRI-EBI_GWAS_Catalog
rs597808	Acute myocardial infarction	EFO_1000883	Neale B	UKBB	European	Neale-B_UKBB_EUR_2017
rs597808	Arm fat-free mass left	-	Neale B	UKBB	European	Neale-B_UKBB_EUR_2017
rs597808	Arm fat-free mass right	-	Neale B	UKBB	European	Neale-B_UKBB_EUR_2017
rs597808	Arm predicted mass left	-	Neale B	UKBB	European	Neale-B_UKBB_EUR_2017
rs597808	Arm predicted mass right	-	Neale B	UKBB	European	Neale-B_UKBB_EUR_2017
rs597808	Basal metabolic rate	EFO_0007777	Neale B	UKBB	European	Neale-B_UKBB_EUR_2017
rs597808	Birth weight	EFO_0004344	Neale B	UKBB	European	Neale-B_UKBB_EUR_2017
rs597808	Birth weight of first child	EFO_0004344	Neale B	UKBB	European	Neale-B_UKBB_EUR_2017
rs597808	Comparative height size at age 10	-	Neale B	UKBB	European	Neale-B_UKBB_EUR_2017
rs597808	Diastolic blood pressure	EFO_0006336	Neale B	UKBB	European	Neale-B_UKBB_EUR_2017
rs597808	Hayfever, allergic rhinitis or eczema	EFO_0003956;EFO_0005854;EFO_0000274	Neale B	UKBB	risk diff	Neale-B_UKBB_EUR_2017
rs597808	Height	EFO_0004339	Neale B	UKBB	European	Neale-B_UKBB_EUR_2017
rs597808	Hip circumference	EFO_0005093	Neale B	UKBB	European	Neale-B_UKBB_EUR_2017
rs597808	Illnesses of father: heart disease	EFO_0003777	Neale B	UKBB	European	Neale-B_UKBB_EUR_2017
rs597808	Illnesses of siblings: high blood pressure	EFO_0004325	Neale B	UKBB	European	Neale-B_UKBB_EUR_2017
rs597808	Illnesses of siblings: none of the above	-	Neale B	UKBB	risk diff	Neale-B_UKBB_EUR_2017
rs597808	Impedance of arm left	-	Neale B	UKBB	European	Neale-B_UKBB_EUR_2017
rs597808	Impedance of arm right	-	Neale B	UKBB	European	Neale-B_UKBB_EUR_2017
rs597808	Impedance of whole body	-	Neale B	UKBB	European	Neale-B_UKBB_EUR_2017
rs597808	Leg fat-free mass left	-	Neale B	UKBB	European	Neale-B_UKBB_EUR_2017
rs597808	Leg fat-free mass right	-	Neale B	UKBB	European	Neale-B_UKBB_EUR_2017
rs597808	Leg predicted mass left	-	Neale B	UKBB	European	Neale-B_UKBB_EUR_2017
rs597808	Leg predicted mass right	-	Neale B	UKBB	European	Neale-B_UKBB_EUR_2017
rs597808	Medication for cholesterol, blood pressure or diabetes: blood pressure medication	EFO_0007056	Neale B	UKBB	risk diff	Neale-B_UKBB_EUR_2017
rs597808	Medication for cholesterol, blood pressure or diabetes: none of the above	EFO_0007056	Neale B	UKBB	risk diff	Neale-B_UKBB_EUR_2017
rs597808	Number of self-reported non-cancer illnesses	EFO_0009801	Neale B	UKBB	European	Neale-B_UKBB_EUR_2017
rs597808	Number of treatments or medications taken	EFO_0007056	Neale B	UKBB	European	Neale-B_UKBB_EUR_2017
rs597808	Past tobacco smoking	EFO_0006527	Neale B	UKBB	European	Neale-B_UKBB_EUR_2017
rs597808	Self-reported heart attack or myocardial infarction	EFO_0000612	Neale B	UKBB	European	Neale-B_UKBB_EUR_2017
rs597808	Self-reported hypertension	EFO_0000537	Neale B	UKBB	European	Neale-B_UKBB_EUR_2017
rs597808	Self-reported hypothyroidism or myxoedema	EFO_0004705;EFO_1001055	Neale B	UKBB	European	Neale-B_UKBB_EUR_2017
rs597808	Smoking status: previous	EFO_0006527	Neale B	UKBB	European	Neale-B_UKBB_EUR_2017
rs597808	Systolic blood pressure	EFO_0006335	Neale B	UKBB	European	Neale-B_UKBB_EUR_2017
rs597808	Taking other prescription medications	EFO_0007056	Neale B	UKBB	European	Neale-B_UKBB_EUR_2017
rs597808	Treatment with atenolol	EFO_0007056	Neale B	UKBB	European	Neale-B_UKBB_EUR_2017
rs597808	Treatment with blood pressure medication	EFO_0007056	Neale B	UKBB	European	Neale-B_UKBB_EUR_2017
rs597808	Treatment with levothyroxine sodium	EFO_0007056	Neale B	UKBB	European	Neale-B_UKBB_EUR_2017
rs597808	Treatment with thyroxine product	EFO_0007056	Neale B	UKBB	European	Neale-B_UKBB_EUR_2017
rs597808	Trunk fat-free mass	-	Neale B	UKBB	European	Neale-B_UKBB_EUR_2017
rs597808	Trunk predicted mass	-	Neale B	UKBB	European	Neale-B_UKBB_EUR_2017
rs597808	Vascular or heart problems diagnosed by doctor: high blood pressure	EFO_0004325	Neale B	UKBB	European	Neale-B_UKBB_EUR_2017
rs597808	Vascular or heart problems diagnosed by doctor: none of the above	-	Neale B	UKBB	European	Neale-B_UKBB_EUR_2017
rs597808	Weight	EFO_0004338	Neale B	UKBB	European	Neale-B_UKBB_EUR_2017
rs597808	Whole body fat-free mass	-	Neale B	UKBB	European	Neale-B_UKBB_EUR_2017
rs597808	Whole body water mass	-	Neale B	UKBB	European	Neale-B_UKBB_EUR_2017
rs597808	Coronary artery disease	EFO_0000378;EFO_0001645	Nelson CP	28714975	Mixed	Nelson-CP_CAD_Mixed_2017
rs597808	Coronary artery disease	EFO_0000378;EFO_0001645	van der Harst P	29212778	Mixed	van-der-Harst-P_CAD-UKBB_Mixed_2018
rs597808	Coronary artery disease	EFO_0000378;EFO_0001645	van der Harst P	29212778	Mixed	van-der-Harst-P_CAD_Mixed_2018
rs6671847	Ulcerative colitis	EFO_0000729	Asano K	19915573	East Asian	GRASP
rs6671847	Inflammatory bowel disease	EFO_0003767	IBDGC	26192919	European	IBDGC_IBD_EUR_2015
rs6671847	Ulcerative colitis	EFO_0000729	IBDGC	26192919	European	IBDGC_Ulcerative-Colitis_EUR_2015
rs6671847	Systemic lupus erythematosus	EFO_0002690	Bentham J	26502338	European	NHGRI-EBI_GWAS_Catalog
rs6671847	Self-reported ulcerative colitis	EFO_0000729	Neale B	UKBB	European	Neale-B_UKBB_EUR_2017
rs6671847	CD161 on CD4mem; Memory CD4	OBA_VT1000783	Roederer M	25772697	European	Roederer-M_Immune-System_EUR_2015
rs6671847	CD27 on CD4 T; CD4 T	OBA_VT1000783	Roederer M	25772697	European	Roederer-M_Immune-System_EUR_2015
rs6671847	CD27 on CD8 T; CD8 T	OBA_VT1000783	Roederer M	25772697	European	Roederer-M_Immune-System_EUR_2015
rs6671847	CD27 on IgA+B; IgA+ B	OBA_VT1000783	Roederer M	25772697	European	Roederer-M_Immune-System_EUR_2015
rs6671847	CD27 on IgG+B; IgG+ B	OBA_VT1000783	Roederer M	25772697	European	Roederer-M_Immune-System_EUR_2015
rs6671847	CD8:%TM-like; CD8 TM-like (CD27-CD28+CD127+CD244-CDRA+)	OBA_VT1000783	Roederer M	25772697	European	Roederer-M_Immune-System_EUR_2015
rs6671847	mDC:%32+; mDC subset (CD32+)	OBA_VT1000783	Roederer M	25772697	European	Roederer-M_Immune-System_EUR_2015
rs6679677	Basophil percentage of white cells	EFO_0004586	Astle W	27863252	European	Astle-W_Blood-Cell-Traits_EUR_2016
rs6679677	Granulocyte count	EFO_0004586	Astle W	27863252	European	Astle-W_Blood-Cell-Traits_EUR_2016
rs6679677	Lymphocyte count	EFO_0004586	Astle W	27863252	European	Astle-W_Blood-Cell-Traits_EUR_2016
rs6679677	Myeloid white cell count	EFO_0004586	Astle W	27863252	European	Astle-W_Blood-Cell-Traits_EUR_2016
rs6679677	Neutrophil count	EFO_0004586	Astle W	27863252	European	Astle-W_Blood-Cell-Traits_EUR_2016
rs6679677	Sum basophil neutrophil counts	EFO_0004586	Astle W	27863252	European	Astle-W_Blood-Cell-Traits_EUR_2016
rs6679677	Sum neutrophil eosinophil counts	EFO_0004586	Astle W	27863252	European	Astle-W_Blood-Cell-Traits_EUR_2016
rs6679677	White blood cell count	EFO_0004586	Astle W	27863252	European	Astle-W_Blood-Cell-Traits_EUR_2016
rs6679677	Crohns disease	NCIT_C2965	Barrett JC	18587394	European	GRASP
rs6679677	Crohns disease	NCIT_C2965	IBDGC	23128233	European	GRASP
rs6679677	Hypothyroidism	EFO_0004705	Eriksson N	22493691	European	GRASP
rs6679677	Juvenile idiopathic arthritis including oligoarticular and rheumatoid factor negative polyarticular JIA	-	Hinks	23603761	European	GRASP
rs6679677	Oligoarticular juvenile idiopathic arthritis	EFO_1002019	Hinks	23603761	European	GRASP
rs6679677	Rheumatoid arthritis	EFO_0000685	Raychaudhuri S	18794853	European	GRASP
rs6679677	Rheumatoid arthritis	EFO_0000685	Stahl E	20453842	European	GRASP
rs6679677	Rheumatoid factor negative polyarticular juvenile idiopathic arthritis	EFO_1002020	Hinks	23603761	European	GRASP
rs6679677	Selective immunoglobulin A deficiency IgAD	EFO_1001929	Ferreira RC	20694011	European	GRASP
rs6679677	Type 1 diabetes	EFO_0001359	WTCCC	17554300	European	GRASP
rs6679677	Type 1 diabetes	EFO_0001359	Cooper JD	18978792	European	GRASP
rs6679677	Crohns disease	EFO_0000384	IBDGC	23128233	European	IBDGC_Chrons-Disease_EUR_2012
rs6679677	Antineutrophil cytoplasmic antibody associated vasculitis	EFO_0004826	Merkel PA	28029757	European	NHGRI-EBI_GWAS_Catalog
rs6679677	Crohns disease	EFO_0000384	IBDGC	23128233	European	NHGRI-EBI_GWAS_Catalog
rs6679677	Hypothyroidism	EFO_0004705	Eriksson N	22493691	European	NHGRI-EBI_GWAS_Catalog
rs6679677	Pediatric autoimmune diseases	EFO_0006812	Li YR	26301688	European	NHGRI-EBI_GWAS_Catalog
rs6679677	Rheumatoid arthritis	EFO_0000685	WTCCC	17554300	European	NHGRI-EBI_GWAS_Catalog
rs6679677	Rheumatoid arthritis	EFO_0000685	Raychaudhuri S	18794853	European	NHGRI-EBI_GWAS_Catalog
rs6679677	Systemic lupus erythematosus	EFO_0002690	Bentham J	26502338	European	NHGRI-EBI_GWAS_Catalog
rs6679677	Type 1 diabetes	EFO_0001359	Todd JA	17554260	European	NHGRI-EBI_GWAS_Catalog
rs6679677	Type 1 diabetes	EFO_0001359	WTCCC	17554300	European	NHGRI-EBI_GWAS_Catalog
rs6679677	Type 1 diabetes	EFO_0001359	Cooper JD	18978792	European	NHGRI-EBI_GWAS_Catalog
rs6679677	Insulin-dependent diabetes mellitus	EFO_0001359	Neale B	UKBB	European	Neale-B_UKBB_EUR_2017
rs6679677	Long-standing illness, disability or infirmity	-	Neale B	UKBB	risk diff	Neale-B_UKBB_EUR_2017
rs6679677	Medication for cholesterol, blood pressure or diabetes: insulin	EFO_0007056	Neale B	UKBB	risk diff	Neale-B_UKBB_EUR_2017
rs6679677	Number of treatments or medications taken	EFO_0007056	Neale B	UKBB	European	Neale-B_UKBB_EUR_2017
rs6679677	Other serious medical condition or disability diagnosed by doctor	-	Neale B	UKBB	European	Neale-B_UKBB_EUR_2017
rs6679677	Self-reported hyperthyroidism or thyrotoxicosis	EFO_0004705;EFO_0004283	Neale B	UKBB	European	Neale-B_UKBB_EUR_2017
rs6679677	Self-reported hypothyroidism or myxoedema	EFO_0004705;EFO_1001055	Neale B	UKBB	European	Neale-B_UKBB_EUR_2017
rs6679677	Self-reported rheumatoid arthritis	EFO_0000685	Neale B	UKBB	European	Neale-B_UKBB_EUR_2017
rs6679677	Started insulin within one year diagnosis of diabetes	EFO_0000400	Neale B	UKBB	European	Neale-B_UKBB_EUR_2017
rs6679677	Taking other prescription medications	EFO_0007056	Neale B	UKBB	European	Neale-B_UKBB_EUR_2017
rs6679677	Treatment with insulin	EFO_0007056	Neale B	UKBB	European	Neale-B_UKBB_EUR_2017
rs6679677	Treatment with insulin product	EFO_0007056	Neale B	UKBB	European	Neale-B_UKBB_EUR_2017
rs6679677	Treatment with levothyroxine sodium	EFO_0007056	Neale B	UKBB	European	Neale-B_UKBB_EUR_2017
rs6679677	Treatment with methotrexate	EFO_0007056	Neale B	UKBB	European	Neale-B_UKBB_EUR_2017
rs6679677	Treatment with thyroxine product	EFO_0007056	Neale B	UKBB	European	Neale-B_UKBB_EUR_2017
rs6679677	Treatment with thyroxine sodium	EFO_0007056	Neale B	UKBB	European	Neale-B_UKBB_EUR_2017
rs6679677	Rheumatoid arthritis	EFO_0000685	Okada Y	24390342	European	Okada-Y_RA_EUR_2014
rs6679677	Rheumatoid arthritis	EFO_0000685	Okada Y	24390342	Mixed	Okada-Y_RA_Mixed_2014
rs6679677	Rheumatoid arthritis	EFO_0000685	Stahl E	20453842	European	Stahl-E_RA_EUR_2010
rs6679677	Arthritis rheumatoid	EFO_0000685	WTCCC	17554300	European	dbGaP
rs6679677	Arthritis rheumatoid	EFO_0000685	Raychaudhuri S	18794853	European	dbGaP
rs6679677	Diabetes mellitus type 1	EFO_0001359;EFO_0000400	Todd JA	17554260	European	dbGaP
rs6679677	Diabetes mellitus type 1	EFO_0001359;EFO_0000400	WTCCC	17554300	European	dbGaP
rs6679677	Diabetes mellitus type 1	EFO_0001359;EFO_0000400	Cooper JD	18978792	European	dbGaP
rs6679677	Hypothyroidism	EFO_0004705	Eriksson N	22493691	European	dbGaP
rs6889239	Eosinophil count	EFO_0004586	Astle W	27863252	European	Astle-W_Blood-Cell-Traits_EUR_2016
rs6889239	Eosinophil percentage of granulocytes	EFO_0004586	Astle W	27863252	European	Astle-W_Blood-Cell-Traits_EUR_2016
rs6889239	Eosinophil percentage of white cells	EFO_0004586	Astle W	27863252	European	Astle-W_Blood-Cell-Traits_EUR_2016
rs6889239	Neutrophil percentage of granulocytes	EFO_0004586	Astle W	27863252	European	Astle-W_Blood-Cell-Traits_EUR_2016
rs6889239	Sum eosinophil basophil counts	EFO_0004586	Astle W	27863252	European	Astle-W_Blood-Cell-Traits_EUR_2016
rs6889239	Myasthenia gravis	NCIT_C60989	Gregersen PK	23055271	European	GRASP
rs6889239	Systemic lupus erythematosus	EFO_0002690	Bentham J	26502338	European	NHGRI-EBI_GWAS_Catalog
rs6889239	Systemic lupus erythematosus	EFO_0002690	Morris DL	27399966	Mixed	NHGRI-EBI_GWAS_Catalog
rs7097397	Systemic lupus erythematosus SLE	EFO_0002690	Yang W	20169177	East Asian	GRASP
rs7097397	Systemic lupus erythematosus	EFO_0002690	Yang W	20169177	East Asian	NHGRI-EBI_GWAS_Catalog
rs7097397	Systemic lupus erythematosus	EFO_0002690	Bentham J	26502338	European	NHGRI-EBI_GWAS_Catalog
rs7097397	Systemic lupus erythematosus	EFO_0002690	Lessard CJ	26663301	East Asian	NHGRI-EBI_GWAS_Catalog
rs7097397	Systemic lupus erythematosus	EFO_0002690	Morris DL	27399966	Mixed	NHGRI-EBI_GWAS_Catalog
rs7097397	Lupus erythematosus systemic	EFO_0002690	Yang W	20169177	East Asian	dbGaP
rs78517564	Comparative height size at age 10	-	Neale B	UKBB	European	Neale-B_UKBB_EUR_2017
rs78517564	Height	EFO_0004339	Neale B	UKBB	European	Neale-B_UKBB_EUR_2017
rs78517564	Sitting height	EFO_0004339	Neale B	UKBB	European	Neale-B_UKBB_EUR_2017
rs7899626	Self-reported hypothyroidism or myxoedema	EFO_0004705;EFO_1001055	Neale B	UKBB	European	Neale-B_UKBB_EUR_2017
rs7899626	Treatment with levothyroxine sodium	EFO_0007056	Neale B	UKBB	European	Neale-B_UKBB_EUR_2017
rs7899626	Rheumatoid arthritis	EFO_0000685	Okada Y	24390342	European	Okada-Y_RA_EUR_2014
rs9266089	Eosinophil count	EFO_0004586	Astle W	27863252	European	Astle-W_Blood-Cell-Traits_EUR_2016
rs9266089	Granulocyte count	EFO_0004586	Astle W	27863252	European	Astle-W_Blood-Cell-Traits_EUR_2016
rs9266089	Lymphocyte count	EFO_0004586	Astle W	27863252	European	Astle-W_Blood-Cell-Traits_EUR_2016
rs9266089	Mean corpuscular hemoglobin concentration	EFO_0004586	Astle W	27863252	European	Astle-W_Blood-Cell-Traits_EUR_2016
rs9266089	Monocyte count	EFO_0004586	Astle W	27863252	European	Astle-W_Blood-Cell-Traits_EUR_2016
rs9266089	Myeloid white cell count	EFO_0004586	Astle W	27863252	European	Astle-W_Blood-Cell-Traits_EUR_2016
rs9266089	Neutrophil count	EFO_0004586	Astle W	27863252	European	Astle-W_Blood-Cell-Traits_EUR_2016
rs9266089	Plateletcrit	EFO_0004586	Astle W	27863252	European	Astle-W_Blood-Cell-Traits_EUR_2016
rs9266089	Red cell distribution width	EFO_0004586	Astle W	27863252	European	Astle-W_Blood-Cell-Traits_EUR_2016
rs9266089	Sum basophil neutrophil counts	EFO_0004586	Astle W	27863252	European	Astle-W_Blood-Cell-Traits_EUR_2016
rs9266089	Sum eosinophil basophil counts	EFO_0004586	Astle W	27863252	European	Astle-W_Blood-Cell-Traits_EUR_2016
rs9266089	Sum neutrophil eosinophil counts	EFO_0004586	Astle W	27863252	European	Astle-W_Blood-Cell-Traits_EUR_2016
rs9266089	White blood cell count	EFO_0004586	Astle W	27863252	European	Astle-W_Blood-Cell-Traits_EUR_2016
rs9266089	Chickenpox	EFO_0008400	Tian C	28928442	European	NHGRI-EBI_GWAS_Catalog
rs9266089	Rheumatoid arthritis	EFO_0000685	Okada Y	24390342	European	Okada-Y_RA_EUR_2014
rs9266089	Rheumatoid arthritis	EFO_0000685	Okada Y	24390342	Mixed	Okada-Y_RA_Mixed_2014
rs9270143	High light scatter reticulocyte count	EFO_0004586	Astle W	27863252	European	Astle-W_Blood-Cell-Traits_EUR_2016
rs9270143	Reticulocyte count	EFO_0004586	Astle W	27863252	European	Astle-W_Blood-Cell-Traits_EUR_2016
rs9270143	Schizophrenia	EFO_0000692	PGC	25056061	Mixed	PGC_Schizophrenia_Mixed_2014
rs9272400	Basophil count	EFO_0004586	Astle W	27863252	European	Astle-W_Blood-Cell-Traits_EUR_2016
rs9272400	Eosinophil count	EFO_0004586	Astle W	27863252	European	Astle-W_Blood-Cell-Traits_EUR_2016
rs9272400	Eosinophil percentage of granulocytes	EFO_0004586	Astle W	27863252	European	Astle-W_Blood-Cell-Traits_EUR_2016
rs9272400	Eosinophil percentage of white cells	EFO_0004586	Astle W	27863252	European	Astle-W_Blood-Cell-Traits_EUR_2016
rs9272400	Granulocyte count	EFO_0004586	Astle W	27863252	European	Astle-W_Blood-Cell-Traits_EUR_2016
rs9272400	High light scatter percentage of red cells	EFO_0004586	Astle W	27863252	European	Astle-W_Blood-Cell-Traits_EUR_2016
rs9272400	High light scatter reticulocyte count	EFO_0004586	Astle W	27863252	European	Astle-W_Blood-Cell-Traits_EUR_2016
rs9272400	Lymphocyte count	EFO_0004586	Astle W	27863252	European	Astle-W_Blood-Cell-Traits_EUR_2016
rs9272400	Monocyte count	EFO_0004586	Astle W	27863252	European	Astle-W_Blood-Cell-Traits_EUR_2016
rs9272400	Myeloid white cell count	EFO_0004586	Astle W	27863252	European	Astle-W_Blood-Cell-Traits_EUR_2016
rs9272400	Neutrophil count	EFO_0004586	Astle W	27863252	European	Astle-W_Blood-Cell-Traits_EUR_2016
rs9272400	Neutrophil percentage of granulocytes	EFO_0004586	Astle W	27863252	European	Astle-W_Blood-Cell-Traits_EUR_2016
rs9272400	Reticulocyte count	EFO_0004586	Astle W	27863252	European	Astle-W_Blood-Cell-Traits_EUR_2016
rs9272400	Reticulocyte fraction of red cells	EFO_0004586	Astle W	27863252	European	Astle-W_Blood-Cell-Traits_EUR_2016
rs9272400	Sum basophil neutrophil counts	EFO_0004586	Astle W	27863252	European	Astle-W_Blood-Cell-Traits_EUR_2016
rs9272400	Sum eosinophil basophil counts	EFO_0004586	Astle W	27863252	European	Astle-W_Blood-Cell-Traits_EUR_2016
rs9272400	Sum neutrophil eosinophil counts	EFO_0004586	Astle W	27863252	European	Astle-W_Blood-Cell-Traits_EUR_2016
rs9272400	White blood cell count	EFO_0004586	Astle W	27863252	European	Astle-W_Blood-Cell-Traits_EUR_2016
rs9272400	IgA deficiency	EFO_1001929	Bronson P	27723758	European	Bronson-P_IgAD_EUR_2016
rs9272400	Inflammatory bowel disease	EFO_0003767	IBDGC	26192919	European	IBDGC_IBD_EUR_2015
rs9272400	Ulcerative colitis	EFO_0000729	IBDGC	26192919	European	IBDGC_Ulcerative-Colitis_EUR_2015
rs9273318	Granulocyte percentage of myeloid white cells	EFO_0004586	Astle W	27863252	European	Astle-W_Blood-Cell-Traits_EUR_2016
rs9273318	Inflammatory bowel disease	EFO_0003767	IBDGC	26192919	European	IBDGC_IBD_EUR_2015
rs9273318	Ulcerative colitis	EFO_0000729	IBDGC	26192919	European	IBDGC_Ulcerative-Colitis_EUR_2015

## Sheet: Table S4
Table S4 Characteristics of the SNPs used in Multivariable Mendelian randomization associated with BMI, Smoking, physical activity, drink and SLE and their associations with major depressive disorder (MDD).
	Exp_beta.BMI	Exp_beta.SLE	Exp_beta.Drink	Exp_beta.Smoke	Exp_beta.PA	Exp_pval.BMI	Exp_pval.SLE	Exp_pval.Drink	Exp_pval.Smoke	Exp_pval.PA	Exp_se.BMI	Exp_se.SLE	Exp_se.Drink	Exp_se.Smoke	Exp_se.PA	Out_beta	Out_pval	Out_se
rs10001365	-0.0067	0.00995033	-0.00279433	-0.0249918	-0.0297205	0.00021	0.66805	0.157	6.65e-12	0.42	0.0018	0.0232037	0.00197589	0.00364155	0.0371427	-0.0114048	0.1555	0.008
rs10007906	0.0133	0.0487902	-0.000860811	0.00601571	0.0419538	1.7e-13	0.0786339	0.667	0.103	0.27	0.0018	0.0277427	0.00200134	0.00368847	0.0377822	0.00269636	0.7416	0.0082
rs10009336	-0.014	-0.0202027	0.0073395	-0.00196981	0.0743481	2.2e-10	0.452603	0.00516999	0.684	0.13	0.0022	0.0268981	0.0026246	0.00484933	0.0492068	0.0135971	0.2031	0.0107
rs1000940	0.0154	-0.0100503	0.00207236	0.0102172	-0.0764584	1.1e-17	0.828843	0.32	0.00773998	0.0530005	0.0018	0.0464894	0.00208385	0.00383716	0.0394714	-0.00659818	0.4463	0.0086
rs10058464	-0.0175	0.076961	0.00113831	-0.0054992	0.0268314	1.3e-10	0.069952	0.719999	0.354	0.64	0.0027	0.0424677	0.00318168	0.00593339	0.0571341	-0.000500125	0.9667	0.0126
rs1006353	-0.0126	-0.0582689	-0.000737862	0.00240394	-0.0138502	2.3e-11	0.0933749	0.74	0.56	0.74	0.0019	0.0347282	0.00222474	0.00411667	0.0422981	0.00110061	0.901	0.0091
rs1006896	-0.0234	-0.0618754	-0.00358206	-0.0140234	0.111584	5.5e-18	0.216389	0.245	0.0131999	0.05	0.0027	0.0500534	0.00308294	0.00565938	0.0568467	-0.0219963	0.0891005	0.0129
rs10085696	0.0103	-0.0202027	-0.0160517	-0.0159933	-0.0642709	3.9e-06	0.523006	1.24e-10	0.000513003	0.17	0.0022	0.0316301	0.00249471	0.00459774	0.0465463	0.0163022	0.1107	0.0102
rs10118866	0.012	0.0198026	0.00255791	0.00293108	0.0333928	6.2e-09	0.606368	0.268	0.490999	0.44	0.0021	0.0384319	0.00230639	0.00425735	0.0436616	-0.0138961	0.1427	0.0095
rs10132280	-0.0223	0.00995033	-0.000349676	0.000348996	0.0549871	5.6e-35	0.762806	0.868	0.928	0.17	0.0018	0.03297	0.002101	0.00387774	0.0397047	-0.00490199	0.578801	0.0087
rs10145461	0.0142	-0.0295588	0.00120361	0.00897172	0.0398638	4.7e-16	0.333061	0.533	0.0119001	0.27	0.0017	0.030537	0.00193227	0.00356594	0.0364878	0.00780034	0.3274	0.008
rs10146527	-0.0137	0.00995033	-0.00162819	0.0146027	0.0865863	2.3e-15	0.657391	0.417	8.21e-05	0.021	0.0017	0.0224351	0.00200721	0.0037091	0.0374961	0.0208049	0.0114301	0.0082
rs10176705	-0.0122	-0.0304592	0.00148062	-0.0152628	-0.0287918	8.1e-12	0.370623	0.457999	3.3e-05	0.44	0.0018	0.034021	0.00199466	0.00368018	0.0375429	0.00789872	0.3304	0.0082
rs10182181	0.0325	-0.0202027	0.00411432	0.0138733	0.0205456	6.7e-90	0.575172	0.0329997	9.53e-05	0.57	0.0016	0.0360472	0.00193095	0.00355843	0.0362979	0.00640044	0.4187	0.0079
rs10192119	0.0166	0.00995033	0.00234607	0.00547258	0.0702808	3e-14	0.730126	0.373	0.259	0.16	0.0022	0.0288452	0.00263122	0.00483712	0.0496484	-0.00880116	0.4084	0.0106
rs10197031	0.0166	-0.0833816	-0.00102383	0.00177572	-0.0769748	1.9e-18	0.0171633	0.630999	0.649999	0.0560003	0.0019	0.0349874	0.0021302	0.00392191	0.0402343	0.00749804	0.3891	0.0087
rs10198345	0.0109	-0.040822	-0.000509158	-0.00507251	-0.0241879	2.2e-09	0.207812	0.804	0.18	0.53	0.0018	0.0324086	0.00205146	0.00378083	0.038403	-0.0150955	0.0732605	0.0084
rs10200680	-0.0065	-0.248461	0.00455963	-0.000383532	0.00156445	0.01	4.96e-09	0.0959003	0.939	0.98	0.0025	0.0424835	0.00273962	0.0050491	0.0511919	0.0138043	0.2297	0.0115
rs1020548	-0.0132	0.0512933	-0.00347806	-0.00654645	0.0396318	6.6e-09	0.200903	0.173	0.163	0.41	0.0023	0.0401047	0.00255024	0.00470008	0.0481665	-0.00439966	0.679	0.0107
rs10211055	0.0157	0.00995033	-0.00618088	-0.0107729	-0.0382196	7.2e-18	0.810195	0.00243002	0.00409996	0.32	0.0018	0.0414296	0.00203777	0.00375292	0.0382244	0.00280393	0.738401	0.0083
rs10233018	0.0023	-0.0295588	0.00135383	0.027069	0.0620837	0.19	0.320929	0.483	2.75e-14	0.0879995	0.0017	0.0297807	0.00193011	0.00355741	0.0363683	0.0340016	1.80501e-05	0.0079
rs10243319	-0.0107	-0.0202027	0.0040865	0.00717562	-0.0825319	1.2e-09	0.574376	0.0381997	0.0482003	0.0269998	0.0018	0.0359723	0.00197068	0.00363352	0.0372201	0.005103	0.5254	0.0081
rs10259786	-0.0114	-0.0202027	-0.00179629	-0.00968104	0.00689172	4.1e-10	0.573618	0.373	0.00917001	0.86	0.0018	0.0359012	0.00201715	0.00371524	0.0379888	0.0041988	0.615	0.0083
rs10263780	-0.0157	-0.0202027	0.000144862	-0.00618277	0.0639523	8.3e-09	0.594352	0.959	0.231	0.23	0.0027	0.0379366	0.00281404	0.0051703	0.0527232	-0.00210221	0.8578	0.0115
rs10269783	0.0133	-0.0100503	-0.000429079	0.00222303	-0.0307931	1.4e-15	0.764531	0.828	0.541	0.41	0.0017	0.033553	0.001975	0.00363991	0.0371084	0.0170046	0.0354299	0.0081
rs10279261	-0.0029	-0.0295588	-0.00533996	-0.0214194	-0.103621	0.0959997	0.35691	0.00721008	5e-09	0.00569994	0.0018	0.0320849	0.00198733	0.00366263	0.0374914	-0.00650109	0.4247	0.0082
rs1035010	0.0139	-0.0304592	-0.0115487	-0.0234717	-0.0433256	6.2e-12	0.438518	1.77e-07	8.49e-09	0.29	0.002	0.0393175	0.0022103	0.00407356	0.0413459	0.025697	0.00420001	0.009
rs1038088	0.0117	-0.040822	0.00654762	-0.00584809	-0.094706	4.6e-13	0.20119	0.000699005	0.1	0.00899995	0.0016	0.0319379	0.00193079	0.00355903	0.0362607	-0.0161981	0.0408997	0.0079
rs10408013	0.0111	0.0582689	0.000237675	0.00177463	-0.016195	8e-10	0.0580457	0.911	0.649999	0.69	0.0018	0.0307431	0.00212583	0.00390997	0.03994	0.00519647	0.5496	0.0086
rs10438964	-0.0127	0.0487902	-0.00413714	-0.0176048	0.0854546	7.6e-11	0.0901945	0.0579002	1.25e-05	0.0359998	0.0019	0.0287953	0.00218047	0.00402823	0.0407919	0.0114047	0.2021	0.0089
rs1045411	-0.0148	-0.0100503	-0.00455722	-0.0150415	0.0724916	2.3e-15	0.674419	0.0348001	0.00015	0.0759994	0.0019	0.0239242	0.00215791	0.0039638	0.040802	0.00740253	0.4097	0.009
rs10460960	0.0197	0.0304592	-0.0039963	0.00719037	-0.0122354	8.1e-15	0.580231	0.184	0.193	0.83	0.0025	0.0550752	0.00301232	0.00553105	0.057198	0.0117013	0.3433	0.0123
rs10483389	0.0342	0.0295588	0.00322261	0.0154951	-0.0846749	4.5e-16	0.637763	0.523	0.0988007	0.37	0.0042	0.0627802	0.00504519	0.00939528	0.0935148	0.0172995	0.3931	0.0203
rs1048932	-0.016	0.00995033	-0.00165723	-0.00367212	-0.0428938	3.8e-22	0.779564	0.396	0.309	0.24	0.0017	0.0355512	0.00195442	0.00360081	0.0368809	0.00840458	0.29	0.008
rs10490159	0.0007	0.00995033	0.00170888	0.0216492	0.03413	0.69	0.713628	0.386	2.59e-09	0.36	0.0018	0.0271135	0.00197324	0.00363352	0.0370883	0.00039992	0.9597	0.0081
rs10491182	-0.0187	0.231112	-0.0149641	-0.0176047	-0.0319577	2.8e-09	9.98e-06	5.94e-05	0.0106999	0.649999	0.0031	0.0523155	0.0037294	0.00689981	0.0703011	0.00230265	0.8794	0.015
rs10497810	-0.0167	-0.0304592	-1.99e-05	-0.0129668	0.0167057	5.9e-14	0.410843	0.994	0.00488	0.719999	0.0022	0.0370365	0.00250003	0.00460754	0.0469777	-0.0041988	0.679401	0.0102
rs10498846	0	-0.0304592	0.00565446	0.0206103	-0.0448549	1	0.382721	0.00338003	6.62e-09	0.22	0.0017	0.0348945	0.00192928	0.00355561	0.036324	0.0077995	0.385	0.0089
rs1050847	0.0024	-0.0487902	-0.00341162	-0.0216231	-0.0236967	0.17	0.102374	0.0800995	1.67e-09	0.52	0.0018	0.0298694	0.00195029	0.00358893	0.0369753	-0.0123965	0.1783	0.0092
rs10510419	-0.0177	-0.0202027	0.0059035	0.00779393	0.0534102	2.2e-14	0.542871	0.0307999	0.121	0.3	0.0023	0.0332022	0.00273182	0.00502051	0.0510805	-0.00979784	0.3813	0.0112
rs10733051	-0.0097	0.076961	-0.00108831	-0.00369567	0.0280923	2.9e-09	0.00373001	0.574	0.299	0.44	0.0016	0.0265371	0.00193295	0.00355616	0.0362724	-0.00370313	0.6786	0.0089
rs10745785	-0.0111	0.0100503	-0.000195881	0.00176154	0.032075	1.2e-09	0.717313	0.923	0.639	0.4	0.0018	0.0277595	0.00203777	0.00375561	0.0382953	0.0183015	0.03065	0.0085
rs10757826	0.0105	-0.0304592	-0.00153511	-5.16e-05	0.0470125	3e-09	0.337661	0.457	0.989	0.22	0.0018	0.0317682	0.00206619	0.00380177	0.0387211	0.0018982	0.8198	0.0085
rs1075901	0.0121	-0.0392207	-0.00250197	-0.00496974	-0.0356966	1.2e-13	0.209375	0.197	0.165	0.33	0.0016	0.0312444	0.0019419	0.00357729	0.036589	0.0108992	0.1685	0.0079
rs10768994	-0.0114	0.0392207	-0.00111038	0.0015416	-0.010051	6.4e-12	0.139135	0.568	0.667	0.780001	0.0017	0.026518	0.00194474	0.00358415	0.0366384	-0.00410158	0.6092	0.008
rs10779751	-0.0139	-0.0198026	-0.00362733	-0.00501479	0.0165583	2.5e-14	0.577992	0.0949008	0.23	0.68	0.0018	0.0355957	0.00217163	0.00417899	0.0407605	0.00480151	0.5894	0.0089
rs1078324	0.0069	-0.71335	0.0080742	0.0064776	-0.0721977	0.0819993	7.11e-20	0.0542001	0.402	0.36	0.004	0.0781665	0.00419191	0.00772568	0.0788361	-0.00180162	0.9164	0.0171
rs10795422	0.0139	0.0100503	0.00230679	0.00718173	-0.124048	9.3e-14	0.865282	0.271	0.0636004	0.0016	0.0019	0.0592401	0.00209708	0.00387213	0.0392429	-0.001998	0.8141	0.0086
rs10797115	0.0124	0.105361	-0.00650824	-0.00223767	-0.00386855	9.9e-13	0.000830558	0.000779005	0.531001	0.92	0.0017	0.0315224	0.00193608	0.00356943	0.0365099	-0.00549507	0.4925	0.008
rs10803762	0.0116	0.0512933	0.00346863	0.012482	-0.0186642	3.5e-10	0.110324	0.0945998	0.00113999	0.630001	0.0018	0.0321238	0.00207662	0.00383381	0.0388162	0.00890027	0.2926	0.0085
rs10811901	0.0111	0.0100503	-0.000802469	-0.00261244	-0.0604688	2.5e-11	0.733535	0.68	0.466	0.1	0.0017	0.0295227	0.00194627	0.00358508	0.0367333	0.0036035	0.651799	0.0079
rs10818810	0.0126	0.00995033	0.0045227	0.00333093	-0.0827639	1.1e-13	0.722562	0.0224999	0.362	0.0259998	0.0017	0.0280262	0.00198143	0.00365177	0.0372872	0.00720399	0.3851	0.0083
rs10818938	0.0114	0.0487902	-0.00221175	0.00454095	0.0779739	5.1e-11	0.0634381	0.255	0.207	0.0329997	0.0017	0.0262862	0.00194734	0.00358993	0.0366152	0.0161981	0.0426599	0.008
rs10830452	0.0111	0.0198026	-0.00336281	-0.000447662	-0.0352359	2.1e-09	0.463289	0.103	0.906	0.36	0.0018	0.0269996	0.00206187	0.00379702	0.0386271	-0.00970278	0.2494	0.0084
rs10838465	-0.014	0.0582689	-0.00437602	-0.00130986	-0.0671189	9.1e-14	0.0674948	0.0373999	0.736	0.0879995	0.0019	0.0318695	0.00210298	0.00387946	0.0393757	-0.00390238	0.646001	0.0086
rs10840606	0.0164	-0.040822	0.000329289	-0.0073432	0.114054	3.2e-12	0.331587	0.896	0.111	0.017	0.0024	0.0420446	0.00251081	0.00460754	0.0479144	-0.00659818	0.5464	0.0109
rs10878946	-0.0141	0.0100503	-0.00296663	-0.0226123	0.100841	3.6e-13	0.720887	0.169	1.24e-08	0.0129999	0.0019	0.0281305	0.00215791	0.00397257	0.0406681	-0.00160128	0.8519	0.0088
rs10883553	0.0119	0.0198026	-0.00949517	0.0042865	-0.0357545	1.9e-11	0.474906	9.85e-07	0.231	0.33	0.0018	0.0277146	0.00193819	0.00357208	0.0364486	0.0102968	0.2021	0.0081
rs10883759	-0.0122	-0.040822	0.00355136	-0.000529315	0.0465444	5.4e-12	0.202787	0.0924996	0.892	0.24	0.0018	0.0320512	0.00211106	0.00390216	0.0392194	0.00590255	0.4946	0.0087
rs10886017	0.0152	-0.0512933	-0.000645167	0.0189098	-0.0957798	1.4e-15	0.106026	0.772999	4.33e-06	0.0239999	0.0019	0.0317347	0.00223672	0.00411667	0.0422906	0.00630011	0.4968	0.0092
rs10889550	0.0243	0.0487902	-0.00476477	0.0146681	-0.0954133	1.9e-09	0.437411	0.318	0.0929009	0.32	0.0041	0.0628276	0.00477433	0.00873473	0.0957198	0.0139975	0.4984	0.0207
rs10905461	0.0012	0.040822	-5.19e-05	-0.0239554	-0.0427887	0.54	0.209833	0.982	7.35e-09	0.3	0.002	0.0325528	0.00224285	0.00414505	0.0415941	-0.00459941	0.621299	0.0093
rs10915840	-0.0118	-0.0304592	-0.00695036	-0.00532004	0.0127213	1.3e-09	0.368736	0.00151999	0.187	0.75	0.0019	0.0338871	0.00218699	0.00403311	0.0406715	-0.016597	0.0643398	0.0089
rs10920678	-0.0155	-0.0295588	-0.00354586	-0.00297723	0.0442136	1.5e-21	0.252616	0.0691003	0.407	0.23	0.0016	0.0258377	0.00195193	0.00359198	0.0365578	0.0034961	0.6591	0.008
rs10923724	-0.0118	-0.0295588	-0.000416978	0.00498624	0.0100703	6.4e-13	0.363886	0.831	0.166	0.780001	0.0016	0.0325543	0.00195482	0.00359851	0.0366058	0.00860289	0.2788	0.008
rs10929925	-0.0143	-0.0100503	0.000320252	-0.00438586	0.0128188	1.8e-18	0.732688	0.87	0.222	0.73	0.0016	0.0294255	0.00194899	0.00359303	0.0367	0.00789872	0.3173	0.0079
rs10938397	0.0324	-0.0100503	-0.00535295	-0.00318843	-0.0466505	3.4e-86	0.529607	0.00605006	0.375	0.2	0.0016	0.0159883	0.00195072	0.0035941	0.0365344	0.0102019	0.2003	0.008
rs10942267	-0.0156	-0.0202027	-0.00626095	0.00183907	0.0823191	3.9e-17	0.607314	0.00281002	0.634	0.0350002	0.0019	0.0393117	0.00209515	0.00386851	0.0389857	-0.0100988	0.2358	0.0085
rs10942476	-0.0099	0.040822	0.00384402	-0.00386236	-0.000835261	9.5e-09	0.183121	0.0462999	0.277	0.98	0.0017	0.0306654	0.00192926	0.00355559	0.0363526	-0.00830439	0.2945	0.0079
rs10945141	-0.0037	0.0198026	-0.000279213	0.0222363	0.045071	0.0569994	0.513174	0.899	4.18e-08	0.27	0.002	0.0302838	0.0021937	0.00405302	0.0412697	0.0298015	0.000812793	0.0089
rs10962549	0.0198	-0.0304592	0.00375738	0.0152429	0.0157405	2.5e-17	0.491018	0.151	0.00158001	0.75	0.0023	0.0442277	0.00261156	0.00482505	0.0488135	0.0155977	0.1468	0.0107
rs10971721	-0.0199	0.00995033	0.0012851	0.0144338	-0.0522402	5.7e-13	0.897389	0.67	0.00905003	0.37	0.0028	0.077158	0.00301232	0.00553105	0.0583335	0.0071047	0.565999	0.0124
rs10989568	-0.0107	0.0304592	-0.00105261	0.000349107	-0.0121897	6.6e-10	0.333488	0.586001	0.922	0.74	0.0017	0.031495	0.00193147	0.00355935	0.0363606	0.00749804	0.3444	0.0079
rs11001963	0.0108	0.040822	0.00287536	0.00836219	0.00829818	1.2e-09	0.137545	0.141	0.0201999	0.82	0.0018	0.0274896	0.00195192	0.00359851	0.0369587	0.0117013	0.1421	0.008
rs11012732	0.018	0.0198026	-0.000853268	0.024139	-0.224986	1.2e-21	0.501146	0.678	1.76e-10	5.4e-09	0.0019	0.0294381	0.00205146	0.00378374	0.0385641	0.00719583	0.3928	0.0084
rs11057005	-0.0026	-0.0100503	-0.00375634	-0.0209298	0.0240314	0.14	0.847299	0.0530994	4.85e-09	0.51	0.0018	0.0521917	0.00194235	0.00357892	0.036757	-0.0139029	0.0823209	0.008
rs11066188	-0.012	0.14842	-0.000577067	0.0118663	0.0459085	8.1e-13	3.72e-07	0.77	0.00113	0.22	0.0017	0.0292009	0.00197353	0.00364471	0.0370322	-0.0041988	0.6058	0.0081
rs11074446	-0.0225	-0.0833816	0.00150853	-0.00819462	-0.0264538	1.8e-20	0.0643517	0.596	0.117	0.630001	0.0024	0.0450776	0.00284577	0.00523535	0.0546583	0.00429923	0.7124	0.0117
rs11075489	-0.0111	-0.0202027	0.000987623	-0.00649964	0.0677878	1.3e-10	0.586816	0.61	0.0677002	0.0629999	0.0017	0.0371745	0.00193317	0.00355645	0.0364012	-0.0156011	0.0486497	0.0079
rs11078713	0.0088	0.0198026	-0.0082512	-0.0201721	-0.0493221	7.7e-07	0.597651	2.41e-05	2.23e-08	0.18	0.0018	0.0375206	0.00195572	0.00360561	0.036758	0.000700245	0.9363	0.0081
rs11079849	-0.0188	0.0295588	0.00949097	-0.00454904	-0.0447173	4.8e-24	0.370668	4.47e-06	0.233	0.25	0.0019	0.0330184	0.00206619	0.00381747	0.0386804	0.00799793	0.3512	0.0086
rs11084553	-0.021	-0.0202027	-0.00694548	-0.0122766	0.046236	1.8e-18	0.671372	0.0102	0.0136	0.35	0.0024	0.047618	0.00270148	0.00497882	0.0498229	-0.012304	0.2647	0.011
rs11089885	-0.0103	0.0100503	0.00135583	0.000319628	0.0604387	4e-09	0.52	0.483	0.929	0.0969996	0.0018	0.015622	0.00193296	0.00356244	0.0364706	0.00320486	0.6928	0.008
rs11115176	-0.0121	-0.0100503	-0.000512538	-0.0102746	0.0434143	2e-10	0.776959	0.821	0.0140001	0.31	0.0019	0.0354779	0.00226512	0.00418066	0.0426769	0.00180162	0.8491	0.0092
rs11118308	-0.0101	-0.0100503	-0.00468647	0.000634987	-0.0365791	4.8e-10	0.691522	0.0157	0.859	0.32	0.0016	0.0253291	0.00194094	0.00357208	0.0364256	-0.00169856	0.8279	0.008
rs11119208	-0.0095	-0.00995033	0.00123744	0.00152475	0.0101418	1e-08	0.743212	0.533	0.677001	0.79	0.0017	0.0303732	0.00198404	0.00365532	0.0372046	0.00300451	0.709999	0.0081
rs11121210	0.0108	0.0725707	0.00143332	0.0141073	-0.13852	1.3e-09	0.0203147	0.478	0.000149001	0.00025	0.0018	0.0312739	0.00201695	0.0037176	0.037791	-0.0205964	0.0122101	0.0082
rs11129662	0.0121	0.0582689	0.00331053	0.00395633	-0.0544616	4.5e-11	0.0628044	0.106	0.295	0.16	0.0018	0.0313178	0.00204525	0.00377221	0.0385647	0.00150113	0.8557	0.0083
rs11135030	0.0021	-0.0100503	0.00392328	0.0226894	-0.0446834	0.24	0.777549	0.0615007	4.41e-09	0.26	0.0018	0.0355746	0.00209708	0.00386851	0.0393709	0.00610135	0.4768	0.0086
rs11138313	-0.0169	0.00995033	0.00564138	-0.00804873	0.0304654	3e-09	0.845249	0.0755005	0.166	0.6	0.0028	0.0509793	0.00317353	0.00582385	0.0588802	0.0122042	0.3704	0.0136
rs11150911	-0.0133	-0.0198026	-0.000351406	-0.00414054	-0.0975742	4.7e-13	0.530608	0.869	0.292	0.016	0.0018	0.0315792	0.00213464	0.00393003	0.0406692	0.00660174	0.493	0.0097
rs11165643	0.0206	0.0100503	0.00110522	0.014077	-0.0690733	1.4e-35	0.819295	0.573	9.89e-05	0.061	0.0017	0.0439932	0.0019599	0.00361066	0.0367974	-0.00749804	0.349	0.008
rs11170468	-0.0123	-0.0100503	-0.00473281	-0.00998982	-0.110691	1.9e-10	0.88443	0.0379001	0.0173002	0.00969996	0.0019	0.069143	0.00227971	0.00419533	0.0428038	0.00500249	0.592199	0.0092
rs11173522	0.0128	-0.040822	0.00372858	0.00816567	0.0108649	1.1e-09	0.250297	0.116	0.0615007	0.81	0.0021	0.0355089	0.00237244	0.00436473	0.044316	0.00630011	0.5147	0.0097
rs11191548	0.0268	0.0487902	0.0061604	0.00975451	-0.089671	5e-19	0.337191	0.0866004	0.142	0.19	0.003	0.0508374	0.00359282	0.00663711	0.0678814	-0.0594003	2.74397e-05	0.0142
rs11251352	0.0109	-0.0487902	0.000686094	0.00145404	0.013933	7e-10	0.120463	0.727999	0.689	0.709999	0.0018	0.0314201	0.00197238	0.00363509	0.0370233	0.00329542	0.686	0.0081
rs1128249	0.0113	0.0295588	0.00449817	-0.0055416	-0.0118802	8.5e-12	0.345051	0.0224999	0.127	0.75	0.0017	0.0313046	0.00197068	0.00363042	0.037053	0.00539542	0.498901	0.008
rs1143679	-0.0066	0.582216	-0.00410692	-0.0162512	0.00936848	0.016	5.03e-48	0.187	0.00454004	0.88	0.0027	0.0399866	0.00311345	0.00572779	0.0602379	-0.0182964	0.1531	0.0128
rs11496125	0.0169	0.0487902	0.00227423	0.00107039	0.00558178	3e-22	0.119757	0.243	0.766	0.88	0.0017	0.0313603	0.00195014	0.00359198	0.0368326	-0.00399798	0.6153	0.008
rs1150659	-0.0139	-0.0100503	0.00179939	-0.00113102	-0.0309219	3.8e-13	0.813862	0.43	0.787	0.47	0.0019	0.0426862	0.00227971	0.00418322	0.0426533	0.0101978	0.2804	0.0094
rs11538	0.0135	-0.0202027	0.00429119	0.00963644	-0.0727686	3.3e-09	0.56	0.0902007	0.0386002	0.13	0.0023	0.0346624	0.00253301	0.00465795	0.0480513	0.002002	0.8486	0.0104
rs11577094	0.0182	-0.0202027	-0.00214789	-0.00839465	0.0129458	6.9e-10	0.772579	0.536	0.185	0.84	0.003	0.0699048	0.00347066	0.0063277	0.065492	0.036004	0.0108201	0.0141
rs11577179	0.0108	0.0202027	-0.00597462	0.000656634	-0.037838	1.5e-10	0.415191	0.00280001	0.858	0.31	0.0017	0.0247949	0.00199933	0.00368222	0.0375303	0.00460057	0.5756	0.0083
rs11581304	0.0182	0.0198026	0.00181823	0.00815039	0.0157457	7.1e-10	0.744439	0.588	0.189	0.8	0.003	0.0607476	0.00335333	0.00619663	0.0616254	0.0178992	0.1858	0.0136
rs1158684	0.0099	0.0304592	0.00273715	0.00780364	-0.00393623	9.1e-09	0.220156	0.156	0.0283002	0.91	0.0017	0.0248421	0.00193064	0.00355815	0.0361879	-0.00690378	0.3824	0.0079
rs1158805	-0.0137	0.0676586	0.0100057	0.00156446	0.187147	1.2e-14	0.0153472	4.56e-07	0.669	6.1e-07	0.0018	0.0279111	0.00198532	0.00365712	0.0375082	0.00400198	0.621901	0.0081
rs11604688	-0.0103	0.105361	-0.00192765	-0.00264819	0.0231237	3.6e-09	0.000371766	0.322	0.46	0.53	0.0017	0.029601	0.00194425	0.0035806	0.0366833	-0.00579677	0.4644	0.008
rs11611246	0.024	0.0487902	0.000709953	-0.00463962	-0.126414	5e-32	0.158012	0.766	0.293	0.00449997	0.002	0.0345591	0.00238513	0.00440373	0.0445363	0.00119928	0.9056	0.0097
rs11614340	0.0134	0.00995033	-0.000811614	-0.00491836	-0.104676	9.1e-13	0.802485	0.692	0.193	0.00759994	0.0019	0.0397803	0.00204833	0.00377221	0.0392102	0.00339576	0.683701	0.0084
rs11649864	0.0178	-0.0725707	0.00768049	0.0111575	0.0527806	6.7e-09	0.154345	0.0215998	0.0694001	0.41	0.0031	0.05095	0.00334568	0.00614199	0.0637822	0.00850374	0.5404	0.0139
rs11658881	-0.0044	0.0392207	-0.00306953	0.0201357	0.0443673	0.012	0.171329	0.117	2.43e-08	0.23	0.0018	0.0286712	0.00195706	0.00361066	0.0368544	0.00979784	0.2216	0.008
rs11670142	0.0111	0.0392207	-0.000780191	-0.00120307	0.0557974	4.7e-10	0.160991	0.692	0.741	0.13	0.0018	0.0279799	0.00196902	0.0036274	0.0371855	0.00490199	0.5489	0.0081
rs11672660	-0.034	0.00995033	-0.0027026	0.00308122	0.0934796	1.7e-60	0.765962	0.259	0.486	0.04	0.0021	0.0334283	0.00239817	0.00441981	0.0455502	0.0167981	0.0929202	0.01
rs1169091	-0.0113	0.0295588	-0.00206316	-0.01328	0.0456927	6.9e-09	0.443243	0.34	0.000872991	0.27	0.002	0.0385519	0.00216278	0.003986	0.0411923	0.00699547	0.441	0.0091
rs11712680	-0.0038	-0.0100503	-0.00506076	-0.0270476	0.0111069	0.0899995	0.806563	0.0417004	3.51e-09	0.81	0.0022	0.0410448	0.00248423	0.00457843	0.0463391	-0.0182033	0.07305	0.0102
rs11713193	0.0239	0.0512633	-0.00116724	0.0122667	-0.0231022	2.4e-44	0.0713444	0.544999	0.000572994	0.52	0.0017	0.0284278	0.00192938	0.00355593	0.0362722	0.0226026	0.00443803	0.0079
rs117143374	-0.0115	0.0487902	0.00737094	0.0292897	0.0654838	3.7e-06	0.200426	0.00972008	2.76e-08	0.21	0.0025	0.0381072	0.00284977	0.00526909	0.0518652	0.0204987	0.0838706	0.0119
rs11739877	0.0117	0.0202027	-0.00555814	-0.000915194	0.00520181	6.6e-11	0.460081	0.00513996	0.803	0.89	0.0018	0.0273485	0.00198632	0.00366078	0.0372469	0.00390238	0.6308	0.0081
rs11753081	-0.0138	0.0198026	-0.00197829	0.00163567	0.0507841	8.9e-11	0.616412	0.439	0.729001	0.29	0.0021	0.0395308	0.0025561	0.00472178	0.0478705	-0.00950469	0.3556	0.0103
rs11754747	0.0116	0.00995033	-0.00338868	-0.00600649	0.00564479	1.4e-09	0.74948	0.126	0.141	0.89	0.0019	0.0311605	0.00221525	0.00407747	0.0419287	0.0010994	0.9093	0.0094
rs11768481	-0.0058	-0.0304592	-0.00104042	-0.0199705	-0.02326	0.0017	0.374973	0.611999	1.29e-07	0.55	0.0019	0.034332	0.00204833	0.00378083	0.0385659	-0.00290421	0.734	0.0087
rs11781222	-0.0158	-0.0202027	0.0103082	0.00383392	0.0532922	5.3e-11	0.633895	0.000311	0.468	0.31	0.0024	0.0424202	0.00285898	0.00528628	0.052693	-0.00639948	0.5895	0.012
rs11790280	0.0103	-0.0202027	-0.00370237	0.00565027	-0.0157908	7.1e-09	0.449319	0.0629999	0.124	0.67	0.0018	0.0267037	0.00199041	0.00367024	0.0374289	0.025205	0.00188999	0.0081
rs11792069	-0.0145	-0.0202027	-0.00200626	-0.00351058	0.0800263	6.5e-10	0.717844	0.422	0.445	0.0879995	0.0024	0.0559103	0.00250003	0.00459774	0.0469255	-0.0204005	0.0637602	0.011
rs11792311	-0.0144	0.0295588	0.000752688	-0.0120016	-0.0366035	1.3e-12	0.334957	0.737999	0.00369003	0.39	0.002	0.030657	0.00224908	0.00413356	0.0425709	0.0167981	0.0695697	0.0093
rs11855853	-0.0145	0.00995033	0.00192292	-0.0130847	-0.058295	2.4e-13	0.813156	0.379	0.00117999	0.16	0.002	0.0420988	0.0021857	0.00403803	0.0411316	-0.0101008	0.2674	0.0091
rs11866815	-0.0156	0.0295588	-0.00458355	-0.0107995	0.0439872	1e-16	0.40084	0.0421998	0.00937001	0.29	0.0019	0.0351839	0.00225542	0.00415673	0.0418821	-0.0102019	0.2906	0.0096
rs1187352	0.0119	0.0100503	-0.00312393	0.00168084	0.00267879	6e-11	0.830834	0.124	0.653	0.94	0.0018	0.0470451	0.00202921	0.00373982	0.0380822	0.00569619	0.4912	0.0083
rs11880870	-0.0189	-0.0304592	-0.00122266	-1.09e-05	0.089814	1e-28	0.35746	0.526	0.998	0.0129999	0.0017	0.0331001	0.00193079	0.00355969	0.0362165	-0.0167981	0.0414105	0.0082
rs11889536	-0.0189	-0.0100503	-0.000713486	-0.00777299	-0.00298726	6.4e-15	0.839122	0.793	0.124	0.95	0.0024	0.049505	0.0027241	0.0050491	0.0506004	0.00800193	0.4823	0.0113
rs11915371	0.0149	0.0487902	0.00217194	-0.00648077	-0.119555	2.6e-12	0.125042	0.358	0.136	0.00749998	0.0021	0.0318069	0.00236416	0.00434961	0.0447109	-0.0117013	0.2292	0.0097
rs11917965	0.0115	-0.0202027	0.00149569	0.00606274	-0.0315195	7.2e-11	0.588296	0.451	0.0976	0.4	0.0018	0.0373221	0.00198632	0.00366263	0.0373501	0.016597	0.0402698	0.0081
rs11945861	-0.0148	-0.0100503	0.00210068	0.00485354	-0.0167738	5e-13	0.647887	0.358	0.251	0.69	0.002	0.0220064	0.00228524	0.00422447	0.0427647	0.00880116	0.3483	0.0094
rs11951673	-0.0123	0.00995033	0.00271043	-0.00250528	-0.0480619	1.1e-13	0.72589	0.171	0.492	0.19	0.0017	0.028381	0.00197679	0.00364658	0.0370028	-0.00709511	0.3807	0.0081
rs1199334	-0.0142	0.0100503	-0.00287805	-0.0118282	-0.0463685	7.3e-12	0.710457	0.241	0.00892997	0.32	0.0021	0.0270723	0.00245888	0.00452262	0.0465325	0.00310482	0.763199	0.0101
rs12027999	0.0035	0.00995033	-0.00409739	-0.0327595	0.0992818	0.17	0.770094	0.155	7.41e-10	0.0700003	0.0026	0.0340472	0.00288291	0.0053213	0.0547869	-0.0339955	0.00524204	0.0122
rs12033257	-0.0146	-0.0100503	0.00120099	-0.00839964	0.159421	2.4e-15	0.660043	0.546	0.0218002	2.3e-05	0.0018	0.0228492	0.0019879	0.00365894	0.0376893	0.00369682	0.6655	0.0084
rs12041258	-0.0146	-0.0100503	-0.00320508	-0.00125483	0.03559	9.5e-13	0.725937	0.161	0.766	0.41	0.002	0.0286714	0.00228934	0.00421805	0.0430962	0.002002	0.8281	0.0094
rs12042959	-0.0144	0.0295588	-0.00134526	-0.000737497	0.0318517	3.4e-09	0.452163	0.621999	0.883	0.54	0.0024	0.0393167	0.00272899	0.00500646	0.0515638	-0.00229736	0.8368	0.0111
rs12044597	0.0143	-0.0100503	-0.00241412	-0.00132087	0.00207058	1.7e-18	0.627539	0.212	0.709999	0.95	0.0016	0.0207141	0.00193284	0.00355565	0.0363797	0.00389759	0.6593	0.0089
rs12065553	0.0115	0.00995033	0.00421444	0.0138513	0.025032	8.9e-10	0.834255	0.0472999	0.000377998	0.53	0.0019	0.0475529	0.00212321	0.00390216	0.0396539	0.0221025	0.0109999	0.0087
rs12112638	0.0128	-0.0304592	-0.0107693	-0.024526	-0.0290436	5.6e-11	0.439218	9.22e-07	1.34e-09	0.48	0.002	0.0393777	0.0021937	0.00404299	0.0410815	0.0247026	0.00557995	0.0089
rs12147845	0.0199	-0.040822	-0.00399218	0.00899862	-0.17824	4.5e-13	0.367843	0.189	0.107	0.0017	0.0027	0.0453315	0.0030352	0.0055807	0.0568699	-0.0191013	0.1449	0.0131
rs12149756	-0.0125	-0.0100503	-0.00223842	-0.00276749	-0.0100756	3.7e-11	0.838287	0.307	0.492	0.81	0.0019	0.0492458	0.00219495	0.00402823	0.0412988	-0.00329542	0.717	0.0091
rs12150665	-0.0162	0.00995033	-0.00183484	-0.00737422	-0.00400667	1.6e-22	0.777569	0.349	0.0408997	0.91	0.0017	0.035224	0.00195706	0.00360685	0.0368238	0.00599795	0.452701	0.008
rs12186738	-0.0089	0.00995033	-0.0039476	-0.0332644	-0.0191213	0.000290001	0.860265	0.147	3.42e-11	0.709999	0.0024	0.0565241	0.0027241	0.00502051	0.0514891	-0.0343016	0.00205499	0.0111
rs1218822	0.0168	-0.076961	-0.000421663	0.0103247	-0.00892828	1.9e-22	0.00931537	0.836	0.00586003	0.82	0.0017	0.0295975	0.00203344	0.00374762	0.0383169	0.0171029	0.0411604	0.0084
rs12189178	0.0364	-0.0100503	-0.00875054	0.0231464	-0.248162	2.2e-15	0.920507	0.0937001	0.0149001	0.016	0.0046	0.10071	0.00522013	0.0095051	0.102643	0.0389034	0.0600302	0.0207
rs12206564	0.0113	0.00995033	0.00240967	0.0182005	0.029054	5.4e-11	0.713847	0.211	3.01e-07	0.42	0.0017	0.0271352	0.00192928	0.00355576	0.0361954	0.0199986	0.0114401	0.0079
rs1227244	0.0102	-0.0100503	0.0016347	0.00826382	-0.055968	4.4e-08	0.722843	0.426	0.0290001	0.15	0.0019	0.0283378	0.00205464	0.00378374	0.0388423	-0.0189984	0.0246099	0.0085
rs12299814	-0.0157	-0.0304592	0.0026298	0.00704919	0.00716465	5.2e-15	0.367397	0.233	0.0812007	0.86	0.002	0.0337925	0.00219915	0.00404299	0.0420675	0.00610135	0.5038	0.0091
rs12325419	-0.0188	0.122218	-0.00124221	0.00407245	-0.0376173	1.4e-12	0.00812475	0.674	0.450001	0.5	0.0027	0.0461749	0.00295263	0.00539409	0.0561677	-0.00619918	0.626	0.0127
rs12333760	-0.0178	-0.0202027	-0.0114745	-0.0290467	0.182335	3.2e-14	0.656529	1.04e-05	1.44e-09	0.000189998	0.0023	0.0454289	0.00260514	0.00480127	0.0488784	-0.0172012	0.1588	0.0122
rs12364470	0.0178	-0.0725707	9.95e-05	-0.00768576	-0.0891796	1.1e-15	0.0887994	0.969	0.107	0.0680002	0.0022	0.0426444	0.00258628	0.00476651	0.0488034	-0.0126003	0.2507	0.011
rs12369179	-0.0359	-0.0100503	-0.00893854	-0.00215652	0.0397433	2.5e-31	0.813163	0.00877991	0.733	0.53	0.0031	0.0425235	0.00341027	0.00630464	0.0633356	0.00509699	0.723701	0.0145
rs12429545	0.0316	0.0198026	-0.00180141	-0.00716416	0.0166036	9.6e-38	0.61728	0.546	0.197	0.760001	0.0025	0.0396283	0.00298171	0.00556046	0.0545009	0.0263985	0.0280602	0.012
rs12439798	0.0125	0.0392207	-0.0031715	-0.000461129	-0.00363688	6.9e-13	0.139949	0.104	0.898	0.92	0.0017	0.0265726	0.00195192	0.00360081	0.036627	0.012699	0.111	0.008
rs12441907	-0.0039	0.0392207	-0.00692345	-0.0292051	-0.0278544	0.08	0.248446	0.00477002	1.06e-10	0.55	0.0022	0.0339829	0.00245395	0.00452262	0.0461833	0.00459941	0.6436	0.0099
rs12446632	-0.0352	0.00995033	-0.00401162	0.00456691	-0.0715076	2.9e-50	0.886326	0.152	0.376	0.17	0.0024	0.0696048	0.00280183	0.00515452	0.0519296	0.0153023	0.1822	0.0115
rs12448257	0.0184	-0.0202027	-0.00364476	-0.0103375	-0.0352138	8.1e-20	0.485187	0.124	0.0183	0.43	0.002	0.0289444	0.00237253	0.00438013	0.0443396	-0.00150113	0.8758	0.0099
rs12448738	0.0168	-0.040822	0.00149166	0.00780783	0.0213311	2.8e-11	0.323481	0.600999	0.137	0.69	0.0025	0.0413459	0.00285489	0.00525212	0.0534073	-0.00909848	0.443	0.0119
rs12454204	0.0172	0.00995033	0.00077367	-0.011107	-0.0669879	3.8e-17	0.729358	0.730999	0.00743002	0.12	0.002	0.0287599	0.00225224	0.00415087	0.0430547	-0.040395	1.48102e-05	0.0093
rs12454712	0.0144	0.0295588	0.00177286	0.00111157	-0.0770775	4.4e-16	0.301371	0.373	0.761001	0.0389996	0.0018	0.0286007	0.00198834	0.00366078	0.0374023	0.0208968	0.0237197	0.0092
rs12468863	-0.0153	-0.00995033	-0.00477483	-0.000961701	-0.0386798	5.1e-21	0.636624	0.0132999	0.787	0.29	0.0016	0.0210623	0.00193011	0.00355698	0.0365602	-0.00700447	0.3758	0.008
rs12474587	-0.0038	-0.0100503	0.00454608	0.0276329	0.00609408	0.0350002	0.685176	0.0193999	1.25e-14	0.87	0.0018	0.0247905	0.00194376	0.00358234	0.0364938	0.00169856	0.8327	0.008
rs12476772	0.0123	0.0198026	-0.000308603	0.0120107	-0.01434	8.3e-12	0.447111	0.879	0.00134999	0.709999	0.0018	0.0260479	0.00203487	0.0037424	0.0384764	0.0154993	0.0635404	0.0083
rs12522261	-0.0085	-0.0100503	0.00236431	-0.00316891	-0.210522	3.1e-06	0.863453	0.246	0.398	3.9e-08	0.0018	0.0584389	0.00203487	0.00375026	0.0383038	0.00279609	0.7396	0.0083
rs12545053	-0.0034	0.0198026	0.0064791	0.0202808	0.0157639	0.0560003	0.455299	0.000994993	2.43e-08	0.67	0.0018	0.0265234	0.00197153	0.00363668	0.0370668	0.0158957	0.0502296	0.0081
rs12564992	0.0196	0.0487902	0.00295367	0.00181871	0.0615548	5.3e-14	0.216601	0.343	0.752	0.28	0.0026	0.0394865	0.00311345	0.00575127	0.0574684	0.00180162	0.8845	0.0125
rs12593036	-0.0154	0.0392207	0.00133005	-0.00778758	-0.00856526	3.8e-16	0.163161	0.526	0.0438995	0.83	0.0019	0.0281249	0.00209515	0.00386491	0.0394338	-0.00809713	0.3579	0.0088
rs12595158	-0.0394	-0.0833816	-0.00265231	0.00707189	-0.0456234	1.9e-13	0.415573	0.683	0.557	0.73	0.0054	0.102419	0.00649032	0.01204	0.131248	0.0209001	0.4341	0.0268
rs12602912	0.0176	-0.0725707	0.00784389	0.0133913	-0.00982136	9.9e-18	0.058822	0.00121001	0.00267997	0.83	0.0021	0.038407	0.00242068	0.0044613	0.0459182	0.0258042	0.00832799	0.0098
rs1260326	0.0105	-0.0487902	0.023812	0.00287319	0.00900785	3.9e-10	0.0913251	3.33e-33	0.433	0.81	0.0017	0.0288964	0.00198433	0.00366078	0.0370256	0.00140098	0.8589	0.0081
rs12628891	-0.0112	-0.0512933	-0.00101896	0.00156209	0.0190208	3e-09	0.0599998	0.623	0.681999	0.630001	0.0019	0.0272722	0.00207134	0.00381111	0.0390339	-0.0034961	0.6927	0.0089
rs12629015	-0.0135	0.0676586	-5.49e-05	-0.00222901	0.041151	2.1e-09	0.0727227	0.983	0.632	0.39	0.0023	0.0377018	0.0025218	0.00465795	0.0481132	-0.00770028	0.4553	0.0103
rs12630999	0.0175	-0.0392207	0.00142731	0.00409388	-0.0857311	8.5e-21	0.211705	0.518	0.315	0.0379997	0.0019	0.0314044	0.0022103	0.00407356	0.0413626	0.00630011	0.4869	0.0091
rs12632110	-0.0171	-0.10436	-0.00160629	-0.0233768	0.00880753	7.4e-21	0.00133355	0.43	4.78e-10	0.82	0.0018	0.0325245	0.00203344	0.00375292	0.0383276	-0.00539542	0.5291	0.0085
rs1263618	0.012	0.076961	-0.00353944	-0.0147119	-0.00746292	5.3e-12	0.0133361	0.089	0.000124	0.85	0.0017	0.0310995	0.00208202	0.00383716	0.0391323	-0.00699547	0.4115	0.0085
rs12662631	0.0055	0.0487902	0.00184424	0.0209986	-0.0266791	0.00299999	0.151821	0.375	4.26e-08	0.5	0.0019	0.0340445	0.00208021	0.00383381	0.0392449	0.0154993	0.0717299	0.0086
rs12680842	-0.0133	0.00995033	0.00212368	-0.00825745	0.0988858	4.4e-14	0.838709	0.3	0.0290001	0.0109999	0.0018	0.0488851	0.00205304	0.00378083	0.0389663	-0.00410158	0.6267	0.0085
rs12705977	0.0132	0.0392207	0.00255772	0.00825533	0.0511877	2.1e-14	0.140494	0.186	0.0204998	0.16	0.0017	0.0266092	0.00193346	0.00356244	0.036425	0.0162965	0.0400396	0.0079
rs1270942	0.0104	0.928219	0.00353261	-0.0112393	0.0777878	3e-05	1.45e-101	0.254	0.0512	0.15	0.0025	0.0433822	0.0030983	0.00576565	0.0536586	-0.0481042	9.21404e-05	0.0123
rs12762034	0.024	0.0861777	-0.000239564	0.00474077	-0.11981	7.3e-14	0.0928368	0.947	0.474	0.0769999	0.0032	0.0512772	0.00360338	0.00662542	0.0676914	0.00480151	0.741199	0.0146
rs1277723	0.0113	0.0304592	-0.000448524	0.00658509	-0.0939179	1e-08	0.449375	0.846	0.121	0.0299999	0.002	0.0402656	0.00231001	0.00425066	0.0433809	0.00590255	0.542099	0.0096
rs12779943	0.0215	0.0582689	0.00013731	0.0100622	-0.0883646	6e-11	0.239325	0.969	0.122	0.18	0.0033	0.0495199	0.00353356	0.00650867	0.0662653	0.0154993	0.2897	0.0146
rs12885454	-0.0185	0.0582689	-0.00167408	-0.00100788	0.0536898	2.4e-27	0.0457847	0.407	0.787	0.16	0.0017	0.0291728	0.00201975	0.00372778	0.0378654	-0.00999983	0.2274	0.0083
rs12888545	0.0136	-0.0202027	-0.000983634	-0.00126889	0.0504358	9.1e-12	0.565212	0.658	0.756	0.23	0.002	0.035128	0.0022218	0.00408471	0.0419343	0.0101008	0.2697	0.0091
rs12923427	-0.0077	-0.0100503	0.00179122	-0.0228873	-0.0411634	0.000350002	0.811746	0.450001	1.68e-07	0.35	0.0022	0.0421974	0.00237253	0.0043724	0.0440685	0.011296	0.2519	0.0098
rs12939549	-0.018	0.00995033	0.00523638	-0.0030623	0.0261649	2.7e-28	0.659078	0.00707995	0.393	0.47	0.0016	0.0225536	0.00194474	0.00358415	0.0364261	0.00810274	0.3026	0.0079
rs1296328	-0.0179	-0.0295588	-0.0051963	-0.0113614	0.0705866	4.9e-24	0.230391	0.00741003	0.00147001	0.0539995	0.0018	0.0246456	0.00194059	0.00357497	0.0366675	-0.0010994	0.8926	0.0081
rs12964689	-0.0202	-0.0618754	0.00513751	0.00506643	0.112188	7.4e-32	0.0431549	0.00776998	0.154	0.0021	0.0017	0.0305979	0.00192943	0.00355593	0.0364198	0.0198966	0.01185	0.0079
rs12989476	0.013	-0.0725707	0.000120158	0.00125664	0.024097	5e-13	0.0226147	0.953	0.748001	0.53	0.0018	0.0318309	0.0020224	0.00391556	0.0379245	-0.00180162	0.8315	0.0083
rs13012099	-0.014	-0.0512933	0.00180692	0.00498614	0.119036	1.2e-14	0.0972098	0.373	0.182	0.00179999	0.0018	0.030927	0.00202782	0.00373727	0.0381063	0.00159872	0.8527	0.0084
rs13019891	0.005	-0.562119	0.00264234	0.0135106	-0.0696475	0.00389996	1.65e-83	0.172	0.000159001	0.0569994	0.0017	0.0290336	0.00193746	0.00357278	0.0366161	0.0165031	0.0387097	0.008
rs13021737	0.0574	0.0100503	0.00705834	0.0342597	0.0940368	7.5e-157	0.733679	0.00587003	4.6e-13	0.0490004	0.0021	0.0295392	0.00256201	0.00473279	0.0478578	0.0217958	0.0409798	0.0107
rs13030994	-0.0013	-0.040822	0.00220021	0.0360925	-0.06523	0.450001	0.174314	0.254	3.56e-24	0.0719996	0.0017	0.0300499	0.00192971	0.0035563	0.0363066	-0.00469894	0.5512	0.0079
rs13063194	0.0144	0.0198026	0.00605123	0.0193071	-0.0132714	1.1e-11	0.647696	0.0119001	1.42e-05	0.77	0.0021	0.0433349	0.00240705	0.00445285	0.0444347	0.00910129	0.3562	0.0099
rs13105058	-0.0109	-0.0198026	0.00173192	0.00445073	-0.0230544	3.1e-09	0.465828	0.397	0.238	0.55	0.0018	0.0271535	0.00204678	0.00377506	0.0384461	-0.0100988	0.2323	0.0084
rs13107325	0.047	-0.105361	-0.0364548	-0.0175406	0.00650612	1.1e-47	0.0335367	1.23e-20	0.0155998	0.93	0.0032	0.0495674	0.00391286	0.00725834	0.0694575	-0.0216016	0.1918	0.0165
rs13110266	-0.0117	-0.0202027	0.00178011	-0.00197836	0.00788468	1.9e-12	0.35198	0.364	0.584	0.83	0.0017	0.0217057	0.00195983	0.00361197	0.0367655	-0.0242005	0.00265003	0.0081
rs13136052	0.0008	-0.0100503	0.000893542	-0.0198097	0.0432216	0.649999	0.703297	0.646001	3.35e-08	0.24	0.0018	0.0263877	0.00194524	0.00358697	0.0368744	-0.00920221	0.2608	0.0082
rs13136219	0.0061	-0.174353	-0.00570585	-0.00735657	-0.0473499	0.000599998	3.5e-10	0.00442996	0.0468997	0.21	0.0018	0.027787	0.00200483	0.00370149	0.0374388	-0.0188974	0.0218701	0.0082
rs13153166	-0.0232	0.0392207	0.00196701	0.000122103	-0.0248002	8.1e-09	0.624399	0.665001	0.988	0.77	0.004	0.0801033	0.00454867	0.00836636	0.085308	-0.00770028	0.695	0.0196
rs13168288	-0.0133	-0.0202027	0.000727772	0.00396378	-0.0409824	6.4e-11	0.570903	0.746	0.338	0.34	0.002	0.0356483	0.00224595	0.00413928	0.0429932	-0.0101978	0.2704	0.0093
rs13174863	0.0192	0.00995033	0.00117144	-0.00439515	-0.0646716	2.9e-16	0.774638	0.665001	0.379	0.21	0.0023	0.0347533	0.00270894	0.00499256	0.0513647	-0.001998	0.8584	0.0114
rs13184896	-0.0133	-0.0304592	0.000194734	0.00268646	-0.00333715	3.3e-16	0.282984	0.92	0.454	0.93	0.0016	0.02837	0.00194734	0.00358993	0.0365107	0.00489799	0.538	0.008
rs13191362	-0.0236	-0.040822	0.00645648	-0.00330759	-0.067875	5.9e-21	0.342247	0.0267997	0.54	0.22	0.0025	0.0429825	0.00291674	0.00539409	0.0553794	-0.0182033	0.1304	0.012
rs13201877	0.0152	-0.0202027	-0.00619093	0.00991835	-0.0248251	2.7e-10	0.553227	0.0272998	0.0550998	0.64	0.0024	0.0340725	0.00280538	0.0051703	0.0538343	0.00160128	0.8911	0.0116
rs1320903	0.0216	0.00995033	-0.00267784	-0.000506726	-0.0239881	9.2e-32	0.675517	0.198	0.895	0.54	0.0018	0.0237711	0.0020784	0.00383049	0.0389405	-0.0159973	0.0602601	0.0085
rs13227658	-0.0157	0.0304592	0.00110622	-0.00114556	0.0740947	1.7e-19	0.266382	0.568	0.748001	0.0420001	0.0017	0.0274053	0.00193746	0.00356943	0.0364761	-0.0103029	0.1983	0.008
rs13240600	-0.0204	-0.0202027	-0.0108638	-0.0288275	0.178744	3.5e-17	0.57085	4.32e-05	3.68e-09	0.000350002	0.0024	0.0356434	0.00265842	0.00488672	0.0500031	-0.0219963	0.0752801	0.0124
rs13250058	0.0112	0.0100503	-0.0014367	0.0034577	-0.00297788	2.9e-10	0.668559	0.49	0.368	0.94	0.0018	0.0234752	0.00208021	0.00383716	0.0391024	-0.0102019	0.2857	0.0096
rs13261666	-0.0053	-0.0295588	-0.00511969	-0.0268946	-0.00524961	0.00189998	0.270701	0.00795005	3.9e-14	0.89	0.0017	0.0268363	0.00192955	0.00355604	0.0363026	-0.0226956	0.003879	0.0079
rs13263601	0.0154	0.00995033	0.000127151	-0.00310842	-0.020185	2.2e-17	0.620519	0.95	0.407	0.59	0.0018	0.020097	0.00203344	0.00375026	0.0379413	-0.0124028	0.1384	0.0083
rs13290794	-0.0141	0.00995033	0.000583818	0.00734345	-0.0157352	1.9e-15	0.683773	0.770999	0.0467003	0.67	0.0018	0.0244288	0.00200366	0.00369489	0.037503	-0.00520351	0.5206	0.0082
rs13292976	0.0131	-0.0100503	0.00224056	0.00532295	0.00967648	3.1e-14	0.62061	0.25	0.137	0.79	0.0017	0.0203043	0.00194282	0.0035806	0.0365276	0.00239712	0.766399	0.008
rs13298062	-0.0137	-0.0512933	0.00166347	0.00695043	0.0908334	3.8e-10	0.172477	0.496	0.122	0.0490004	0.0022	0.0375971	0.00243943	0.00449586	0.0461607	-0.00420116	0.672901	0.0098
rs13329567	-0.0293	-0.0512933	0.00238255	-0.0100484	0.0119142	1e-50	0.170823	0.308	0.02	0.780001	0.002	0.0374523	0.00233628	0.00432012	0.0435458	0.0116024	0.2157	0.0094
rs13332649	-0.0014	-0.314711	-0.000216667	0.000832444	0.0157885	0.48	5.43e-17	0.925	0.843	0.719999	0.002	0.0375683	0.0022928	0.00419912	0.0434777	0.00369682	0.6999	0.0095
rs1336486	0.0141	0.0295588	0.0019091	0.00490811	-0.0383738	1.8e-14	0.374595	0.353	0.195	0.32	0.0018	0.0332907	0.00205625	0.00378669	0.0386093	0.00220242	0.7988	0.0085
rs13380104	-0.0136	-0.0100503	-0.00152297	-0.00539455	0.0316428	7.7e-15	0.660239	0.436	0.134	0.39	0.0017	0.0228633	0.00195639	0.00360439	0.0367969	0.00390238	0.628001	0.008
rs13417156	0.0144	0.0198026	-0.00793187	-0.0105068	0.0175059	2.6e-17	0.511887	4.63e-05	0.00340997	0.630001	0.0017	0.0301914	0.0019468	0.00358697	0.0366773	0.00080032	0.922	0.008
rs13425435	0.012	-0.0676586	-0.00445204	0.00276351	0.0380624	2.7e-11	0.0294232	0.0287998	0.461	0.32	0.0018	0.0310678	0.00203632	0.00375026	0.0382837	0.0217028	0.00942909	0.0084
rs13432055	0.0117	-0.0100503	7.71e-05	-0.00217527	-0.0657969	8.9e-11	0.817211	0.971	0.579001	0.1	0.0018	0.0434828	0.0021302	0.00392595	0.0404165	-0.00370313	0.6866	0.009
rs134529	-0.0053	-0.0512933	-0.00258485	-0.019984	-0.0202687	0.00280001	0.04	0.193	4.85e-08	0.59	0.0018	0.0249754	0.00198834	0.00366078	0.037462	0.0159973	0.0508604	0.0082
rs1345942	0.0104	0.0392207	0.00175973	0.0053614	-0.0488011	5.2e-09	0.211536	0.379	0.145	0.2	0.0018	0.0313928	0.0020002	0.00368222	0.0377028	0.00739729	0.3632	0.0081
rs1358980	-0.0125	-0.0202027	-0.00116311	0.000231221	-9.67e-05	1.1e-13	0.418601	0.547	0.948	1	0.0017	0.0249771	0.00193049	0.00355935	0.0365743	-0.0037972	0.6447	0.0083
rs1361739	0.0176	0.0202027	0.00401663	0.00291797	0.0106516	6.9e-22	0.516095	0.0515003	0.442	0.780001	0.0018	0.031111	0.0020632	0.00379566	0.0385845	-0.00249688	0.766999	0.0084
rs1363695	-0.013	-0.0725707	-0.000915652	-0.0094179	0.0132407	3.3e-10	0.0353216	0.692	0.0271	0.760001	0.0021	0.0344811	0.0023109	0.00425892	0.0436239	-0.00660174	0.4862	0.0095
rs1365466	-0.0137	-0.0198026	0.00384323	0.00966001	-0.0291457	3.3e-13	0.490564	0.0830998	0.0181999	0.48	0.0019	0.0287239	0.00221889	0.00408941	0.0416527	0.00239712	0.7888	0.009
rs1371108	0.0119	-0.0512933	0.00270636	0.0112088	-0.0159412	9e-11	0.142912	0.191	0.00327997	0.68	0.0018	0.0350117	0.00206961	0.00381111	0.0388807	0.00269636	0.747901	0.0085
rs1385108	0.001	0.0295588	0.00116978	0.0246617	0.0156289	0.61	0.454198	0.604	3e-09	0.709999	0.002	0.0394942	0.00225542	0.00415673	0.0426827	0.0150955	0.1013	0.0092
rs1387766	0.0032	-0.00995033	-0.010827	-0.00460153	0.0303693	0.0669993	0.620033	4.79e-08	0.209	0.41	0.0018	0.0200692	0.00198336	0.00366078	0.0372288	0.0119977	0.1444	0.0083
rs1402025	0.0121	0.0392207	-0.000679225	-0.00769772	0.0345811	3.6e-09	0.251402	0.768	0.0692006	0.42	0.0021	0.0341956	0.00230279	0.00423745	0.0432298	-0.0146029	0.1195	0.0094
rs1409818	0.0201	0.0295588	-0.00909125	-0.00194962	-0.0444809	2.5e-12	0.566544	0.00471998	0.743	0.46	0.0029	0.0515728	0.00321827	0.00596015	0.0601634	-0.00650109	0.617101	0.013
rs1421334	-0.0125	0.0100503	0.00501038	-0.00254597	0.10549	1e-12	0.749057	0.00972008	0.476	0.004	0.0018	0.0314189	0.00193857	0.00357208	0.0366674	-0.00610135	0.447	0.0081
rs1430387	-0.0114	0.0392207	0.00307457	-0.00393369	-0.0187704	5.8e-11	0.13482	0.115	0.274	0.61	0.0017	0.0262282	0.00194843	0.00359095	0.0368289	-0.00699547	0.3786	0.008
rs143123127	-0.0083	0.470004	0.00279644	-0.00989073	0.287339	0.0739997	2.23e-08	0.588	0.294	0.00420001	0.0047	0.0840342	0.00515742	0.00943045	0.100358	-0.00660174	0.7676	0.0224
rs1431659	-0.0196	-0.0198026	0.000789406	0.00968237	0.0846022	6e-24	0.48905	0.717	0.0154999	0.0379997	0.0019	0.0286239	0.00217277	0.00399975	0.0408427	0.016597	0.0656705	0.009
rs1435741	-0.0079	0.0487902	0.00622458	0.0294151	-0.0347979	5.7e-06	0.0806028	0.00141	2.64e-16	0.34	0.0017	0.0279248	0.00194899	0.00359095	0.0366937	0.0103958	0.1887	0.0079
rs1445649	0.0057	0.0100503	0.00403945	0.0239932	0.0237036	0.000949992	0.738652	0.0368002	1.68e-11	0.51	0.0017	0.0301234	0.00193455	0.00356484	0.0363533	0.00450011	0.5703	0.0079
rs1452075	0.0141	-0.0198026	-0.0040559	-0.00306837	-0.10223	1.3e-14	0.431418	0.0628999	0.445	0.0129999	0.0018	0.0251696	0.00218047	0.00401859	0.0410275	0.0267977	0.00251501	0.0089
rs1455137	0.0101	0.00995033	-0.00162315	-0.00232431	-0.0476819	3.2e-09	0.660878	0.417	0.528	0.2	0.0017	0.0226813	0.00199795	0.00368428	0.0375057	0.00579677	0.4703	0.0081
rs1464446	0.0009	-0.328504	-0.00167417	-0.00565121	0.0932408	0.68	2.79e-16	0.492	0.208	0.0439997	0.0022	0.0401497	0.00243943	0.00449586	0.0463149	0.00479847	0.639599	0.0101
rs1465900	-0.0125	-0.0304592	-0.00231044	-0.0081718	-0.0507322	4.8e-10	0.399414	0.323	0.0581005	0.25	0.002	0.0361461	0.00233628	0.00431291	0.0445321	-0.0263011	0.00654998	0.0097
rs1476322	0.0101	-0.00995033	-0.00310633	0.00420331	-0.0798127	5e-09	0.679358	0.11	0.239	0.0290001	0.0017	0.0240731	0.00194146	0.0035781	0.0364494	0.0111971	0.1618	0.008
rs1477199	0.0228	-0.0512933	-0.00709228	0.00124641	-0.0304379	9.4e-22	0.210977	0.0121001	0.811	0.57	0.0024	0.0410057	0.00282788	0.00520243	0.0529483	0.0105959	0.3563	0.0115
rs1485038	0.0143	-0.00995033	-0.00178552	0.00673447	0.0322638	7.4e-11	0.86261	0.461	0.132	0.48	0.0022	0.0574988	0.0024253	0.00446982	0.0460954	-0.0104039	0.3017	0.0101
rs1503526	0.014	-0.040822	0.000616428	0.00937721	-0.0772082	5.5e-17	0.191595	0.749	0.00837992	0.0329997	0.0017	0.0312603	0.00193011	0.00355698	0.0362482	0.00329542	0.6751	0.0079
rs1511471	0.0113	0.0295588	-0.000455694	-0.00116382	-0.015923	9.9e-10	0.381039	0.826	0.760001	0.68	0.0019	0.0337436	0.00207134	0.00381428	0.0390047	0.00489799	0.5633	0.0085
rs1512914	-0.0126	-0.0295588	-0.00164951	-0.0124732	0.104646	8.1e-13	0.388782	0.404	0.000632004	0.005	0.0018	0.0342978	0.00197862	0.00364658	0.037254	0.00320486	0.6948	0.0081
rs1522569	-0.0164	-0.0202027	0.00208724	0.000860188	0.0565866	2.9e-13	0.568714	0.41	0.854	0.23	0.0022	0.0354467	0.00253301	0.00467881	0.046678	-0.00760104	0.4662	0.0104
rs1523768	-0.011	-0.00995033	0.00162166	-0.00225477	-0.0465975	2.6e-10	0.660789	0.431	0.552	0.23	0.0017	0.022675	0.00205951	0.00378965	0.038704	0.000499875	0.9494	0.0084
rs1524277	-0.0106	0.0100503	0.000839947	-0.00702537	0.0447317	2.2e-09	0.797298	0.664	0.0486004	0.22	0.0018	0.0391299	0.00193206	0.003562	0.0363281	-0.026498	0.000814404	0.0079
rs1526665	0.0117	0.0100503	-0.00240667	-0.00352195	-0.0633265	4.7e-11	0.763896	0.221	0.331	0.0860003	0.0018	0.03346	0.00196504	0.00362299	0.0368595	-0.00149888	0.8574	0.0081
rs1528435	0.0164	-0.0295588	0.00163736	-0.00214868	0.00452001	9.1e-23	0.301892	0.411	0.559	0.9	0.0017	0.0286316	0.00199146	0.00367416	0.0373384	0.0128965	0.1152	0.0082
rs153106	0.0247	0.0198026	-0.0136118	-0.00523951	-4.09e-05	3e-44	0.491049	3.63e-12	0.145	1	0.0018	0.0287561	0.00195858	0.00359851	0.0369002	-0.00679685	0.3959	0.008
rs1544459	0.0103	-0.0725707	0.00169257	0.00852586	-0.0301893	2.2e-10	0.0170805	0.383	0.017	0.41	0.0016	0.0304283	0.00193896	0.00357423	0.036357	-0.0134985	0.0883202	0.0079
rs155510	0.0165	-0.0392207	-0.00334398	0.00197529	-0.00371255	1.7e-14	0.243913	0.165	0.656	0.93	0.0021	0.0336583	0.00240705	0.00442796	0.045367	0.0103958	0.2974	0.01
rs1579557	0.0213	-0.0304592	0.000780286	0.00579207	0.0441994	1.1e-29	0.276138	0.713001	0.139	0.27	0.0019	0.027969	0.00212367	0.00391392	0.0397695	-0.00389759	0.6552	0.0087
rs1584121	0.0126	-0.0861777	-0.000487813	-0.00371924	0.0405723	6e-09	0.0107011	0.841	0.405	0.38	0.0022	0.0337646	0.00242997	0.0044613	0.0458012	-9.9995e-05	0.9923	0.01
rs159032	0.0129	0.0392207	0.00183769	0.0107102	-0.109856	1.9e-10	0.262488	0.416	0.0101	0.00909997	0.002	0.0350019	0.00225863	0.00416264	0.0420937	0.00899938	0.3243	0.0091
rs1608445	-0.0104	0.0392207	0.000387355	0.00558945	-0.017479	3.7e-09	0.166682	0.842	0.12	0.64	0.0018	0.0283603	0.00194899	0.00359303	0.0368989	-0.00300451	0.7116	0.0081
rs1625427	-0.013	-0.0202027	-0.00160844	-0.00804756	0.0154936	1.4e-12	0.596147	0.425	0.0305	0.68	0.0018	0.038122	0.00201845	0.00371999	0.037887	0.00290421	0.727699	0.0083
rs1634350	0.012	0.0295588	-0.00136481	0.00926563	0.0787783	7.6e-12	0.256539	0.486	0.0102	0.0329997	0.0018	0.026052	0.00195774	0.00360938	0.0369009	0.00159872	0.8463	0.0081
rs1668633	0.01	0.0100503	-0.000929413	-0.00735914	-0.0136144	8.7e-09	0.811523	0.634	0.0406996	0.709999	0.0017	0.0421465	0.00195072	0.00359518	0.0367587	0.00550482	0.4967	0.008
rs16833232	-0.0109	-0.0100503	-0.00324956	-0.000746065	0.0768212	4.6e-09	0.633448	0.12	0.847	0.051	0.0019	0.0210752	0.00209323	0.00385781	0.0394084	0.0308977	0.000329602	0.0086
rs16846136	0.0129	0.0392207	-0.00110886	0.00162437	-0.138677	3.2e-11	0.26438	0.611999	0.686	0.000680002	0.0019	0.0351409	0.00218307	0.00402339	0.040814	0.0204005	0.0215501	0.0089
rs16851483	0.0369	0.0676586	-0.0197676	0.00914355	0.0132661	3.2e-26	0.244916	6.14e-07	0.209	0.86	0.0035	0.0581866	0.00396145	0.00727422	0.0729856	-0.0220002	0.1756	0.0162
rs16854020	0.0067	-0.040822	0.018083	0.00201876	-0.0579432	0.01	0.339652	4.82e-10	0.706	0.28	0.0026	0.0427521	0.0029068	0.00535723	0.0539701	-0.027104	0.02646	0.0122
rs16867703	0.0137	-0.0512933	-0.000675546	0.0151901	0.0336354	1.4e-14	0.0672311	0.736	4.11e-05	0.37	0.0018	0.0280271	0.00200963	0.003706	0.0376365	-0.0101978	0.216	0.0082
rs16871902	0.0125	0.0201947	-0.00166963	0.00961515	0.0259524	4.6e-13	0.471227	0.387	0.00688002	0.47	0.0017	0.0280294	0.00193049	0.00355873	0.0362498	-0.00270365	0.737099	0.008
rs1689437	0.0251	0.0198026	0.00736655	0.00844953	0.0625271	2.1e-13	0.776415	0.0684999	0.258	0.4	0.0034	0.0697294	0.00404292	0.0074684	0.0748492	-0.0101978	0.55	0.0171
rs16903285	0.0331	-0.0100503	0.00173239	0.0034766	-0.0522402	7.6e-38	0.76977	0.549	0.515	0.33	0.0026	0.0343395	0.00288731	0.00533915	0.0539078	0.032203	0.00566996	0.0116
rs16906845	-0.0225	-0.127833	0.00471758	0.00538338	0.289492	2.2e-09	0.0249035	0.241	0.47	0.000219999	0.0038	0.0569947	0.0040305	0.00745108	0.0783129	-0.00120072	0.9423	0.0164
rs16907751	-0.0209	-0.0618754	-0.00489575	-0.00148537	0.00905196	1.6e-12	0.216167	0.133	0.806	0.88	0.003	0.0500292	0.00326383	0.00604888	0.0616072	-0.017197	0.1954	0.0133
rs16932761	-0.014	0.00995033	-0.000391544	0.00314359	0.00101163	1.7e-12	0.768003	0.859	0.441	0.98	0.002	0.0337314	0.00221314	0.0040788	0.04185	-0.00790113	0.388	0.0091
rs16940823	-0.0146	-0.040822	-0.00102037	0.00918398	0.173084	9e-11	0.239687	0.681999	0.0458997	0.00025	0.0023	0.0347194	0.00248945	0.00459774	0.0471969	0.00469894	0.644	0.0102
rs16943356	-0.0198	-0.0202027	-0.00288597	-0.0176458	0.124719	3e-09	0.773813	0.448	0.0164999	0.0769999	0.0033	0.070297	0.0038059	0.0073588	0.0705316	-0.0144032	0.3716	0.0161
rs16966801	0.0156	0.0295588	0.000583055	0.00300179	-0.0282512	1.1e-12	0.425306	0.813	0.509	0.56	0.0022	0.037076	0.00246386	0.00454088	0.0478866	0.00399798	0.6903	0.01
rs16982345	0.0122	0.00995033	-0.00694527	0.00923862	-0.0698713	2.8e-09	0.665445	0.00181999	0.0247002	0.0949992	0.002	0.0230114	0.0022277	0.00411113	0.0418701	-0.00589736	0.5481	0.0099
rs17001561	0.0151	-0.0100503	0.0043913	0.00810812	-0.0362076	3.8e-11	0.673935	0.1	0.1	0.47	0.0023	0.0238865	0.00267246	0.00492533	0.0506158	0.0347009	0.00419798	0.0121
rs17014375	0.0172	-0.0618754	0.00525506	-0.000219635	0.00254869	1.1e-11	0.132761	0.0648007	0.967	0.96	0.0025	0.0411596	0.00284577	0.00523535	0.0535416	-0.001998	0.864	0.0117
rs17019087	0.0109	0.00995033	-0.000426233	-0.00472292	-0.098505	7.8e-10	0.653215	0.832	0.201	0.00879995	0.0018	0.0221463	0.00200483	0.00369927	0.0376007	0.00080032	0.9262	0.0082
rs17056301	0.0118	0.00995033	0.00347634	0.00371566	0.0944468	2.4e-09	0.797977	0.115	0.362	0.0230001	0.002	0.0388736	0.00220748	0.00407356	0.0416908	0.0114958	0.2045	0.009
rs17066842	-0.0676	-0.0725707	0.000953079	-0.0162347	-0.0401567	6e-57	0.337026	0.843	0.0837992	0.67	0.0042	0.0755899	0.00481993	0.00938874	0.0943555	0.0297044	0.1586	0.0211
rs1707322	0.0128	-0.00995033	0.00925484	0.0130136	-0.0985902	4.9e-13	0.701648	1.33e-05	0.000867002	0.0129999	0.0018	0.0259734	0.00212321	0.00390605	0.0395317	0.00830439	0.3473	0.0088
rs17094222	0.0181	-0.040822	-0.00410233	0.00293565	-0.0747045	2.2e-19	0.277694	0.0840001	0.504001	0.0920005	0.002	0.0376061	0.00237244	0.00439579	0.0442983	0.005103	0.619001	0.0102
rs17105272	0.011	0.0487902	-0.0022601	-0.00922675	-0.0365213	3.2e-09	0.0844851	0.272	0.0149001	0.35	0.0019	0.0282802	0.00205464	0.00379217	0.0387023	0.00659818	0.4443	0.0086
rs17120344	0.0224	-0.105361	0.00123323	0.0123613	-0.0542712	1.5e-09	0.0891908	0.764999	0.103	0.49	0.0037	0.0619886	0.00412684	0.00759347	0.0782328	0.0483996	0.00469397	0.0171
rs17203016	0.015	0.0487902	0.00562432	-0.00627025	0.0207751	2.1e-13	0.225953	0.0191999	0.155	0.649999	0.002	0.0402942	0.00240259	0.00441174	0.0455382	-0.0294034	0.003182	0.01
rs17207196	-0.0221	0.00995033	-0.000242075	-0.00701496	0.0252655	2.1e-35	0.791057	0.902	0.0518	0.49	0.0018	0.0375572	0.00195706	0.0036081	0.0367137	-0.00780034	0.3517	0.0084
rs17234745	-0.0046	-0.0725707	-0.00714526	-0.028562	0.123501	0.0569994	0.0652725	0.00871004	1.53e-08	0.016	0.0024	0.0393682	0.0027241	0.0050491	0.0513138	0.00280393	0.8035	0.0112
rs17236194	0.0153	0.0392207	-0.00621033	-0.00501108	-0.111275	8.3e-11	0.377803	0.0246003	0.325	0.032	0.0024	0.0444704	0.00276356	0.00509323	0.0518823	0.0103029	0.3643	0.0114
rs17272434	-0.0105	-0.0725707	0.00170166	-0.0031311	0.0180285	3.7e-09	0.0170479	0.414	0.417	0.649999	0.0018	0.0304193	0.00208202	0.00385704	0.0394789	-0.0116982	0.1688	0.0085
rs1730859	-0.0118	0.0202027	-0.00164553	-0.00887208	0.107306	1.1e-11	0.565485	0.422	0.0185999	0.00519996	0.0017	0.0351527	0.00204892	0.00376939	0.0384382	-0.0201007	0.0174401	0.0085
rs17309825	0.0312	-0.0100503	0.000316691	0.0269094	-0.0160375	6.8e-14	0.870399	0.95	0.00362001	0.86	0.0042	0.0616012	0.00501989	0.00925163	0.0922072	0.0103029	0.6176	0.0207
rs17327461	-0.0128	0.040822	-0.00104829	0.0008384	0.068897	1.1e-13	0.146644	0.59	0.815	0.0599998	0.0017	0.0281242	0.00194328	0.00358147	0.0366859	-0.00119928	0.8775	0.0079
rs17391694	0.0317	0.0295588	-0.00441355	0.0218384	-0.221637	7.5e-38	0.52289	0.122	2.96e-05	2.7e-05	0.0025	0.0462653	0.00285489	0.00523535	0.0528268	0.0141001	0.2359	0.0119
rs17405819	-0.0215	0.0198026	-0.000516041	0.00421417	0.089495	4.3e-33	0.514394	0.806	0.277	0.0239999	0.0018	0.0303716	0.00210498	0.00387946	0.0397241	-0.00679685	0.428	0.0086
rs17424278	0.017	-0.0512933	0.00534172	0.0103245	-0.0228845	1.9e-09	0.288781	0.0974002	0.0817994	0.7	0.0028	0.0483534	0.00322118	0.00593125	0.0593674	-0.00850374	0.5096	0.0129
rs17450772	0.0189	0.113329	-0.00125879	-0.00205532	-0.13493	2.9e-10	0.0170428	0.678	0.713001	0.0189998	0.003	0.0475017	0.0030352	0.00559386	0.0574908	-0.0295005	0.0220501	0.0129
rs17513613	0.0186	0.00995033	-0.000732786	0.00784311	-0.1551	3.6e-26	0.679776	0.721	0.0383001	6.1e-05	0.0018	0.0241063	0.00205625	0.00378669	0.0386786	0.00640044	0.4513	0.0084
rs175165	-0.0103	0.00995033	-0.00743678	-0.0039554	-0.0763689	5.2e-09	0.82	0.000154	0.276	0.0389996	0.0018	0.0437291	0.0019666	0.00362591	0.037091	-0.0214973	0.00917508	0.0083
rs17531363	-0.0133	-0.0512933	0.0011594	-0.00342969	-0.0183531	2e-12	0.0914766	0.581	0.375	0.64	0.0019	0.0303932	0.0021028	0.00386851	0.0397978	0.00160128	0.8565	0.0086
rs17534089	-0.0056	-0.040822	-0.00351474	-0.0322634	0.085857	0.0269998	0.392319	0.212	5.01e-10	0.1	0.0025	0.0477216	0.00281404	0.00518627	0.0528226	-0.0329995	0.00509695	0.0118
rs17538472	0.0129	-0.0202027	1.11e-05	-5.74e-05	-0.0259703	4.2e-09	0.500495	0.996	0.99	0.57	0.0022	0.0299872	0.00241609	0.00444448	0.0460118	0.00999983	0.3194	0.01
rs17542254	0.0035	0.0295588	0.0131418	0.0107693	0.0320529	0.0690001	0.313208	8.96e-10	0.00642999	0.43	0.0019	0.0293093	0.00214605	0.00395088	0.0403982	0.015205	0.0850609	0.0088
rs17551974	-0.0141	0.00995033	0.00283653	-0.0110241	0.0466511	1.9e-10	0.844289	0.251	0.0154	0.31	0.0022	0.0506609	0.00246888	0.00455013	0.0464053	-0.0188974	0.0632397	0.0102
rs17573940	0.0113	0.0198026	-0.00147277	0.00151544	-0.0990862	8e-10	0.474907	0.489	0.7	0.0129999	0.0018	0.0277147	0.0021302	0.00392595	0.0397675	-0.00249688	0.776	0.0089
rs17599948	-0.013	0.0861777	0.00495818	0.00917548	-0.0255333	4.6e-09	0.0124563	0.0564001	0.0554996	0.6	0.0022	0.0344856	0.00259879	0.00478956	0.0483503	-0.00860289	0.4237	0.0107
rs17608150	0.0196	-0.0618754	-0.00620169	-0.00585898	0.0541049	1.3e-10	0.284545	0.0840001	0.373	0.42	0.0031	0.0578186	0.00358653	0.00657939	0.0673815	0.020998	0.1539	0.0148
rs17619973	-0.02	-0.0725707	0.00278941	-0.00244533	0.0391196	2.4e-10	0.197603	0.449	0.719	0.57	0.0032	0.0563257	0.00368498	0.00680837	0.0691304	-0.0132025	0.4053	0.0159
rs17636031	0.016	-0.0100503	-0.000891345	-0.00288486	0.0498422	1.2e-17	0.718173	0.68	0.469	0.21	0.0019	0.0278479	0.0021555	0.00398149	0.0400724	0.0198966	0.0368002	0.0095
rs17681708	0.0106	0.0392207	0.00354647	-0.000665082	0.00414667	7.2e-09	0.244149	0.0850002	0.861	0.91	0.0018	0.0336751	0.00205787	0.00378965	0.0388078	0.0152964	0.0706903	0.0085
rs17695092	-0.0106	-0.0100503	0.00452331	0.0129902	0.0432407	3.4e-09	0.802989	0.0297002	0.000751	0.27	0.0018	0.040285	0.00208202	0.00384736	0.0393418	-0.00119928	0.8904	0.0085
rs17709991	0.011	-0.0304592	0.00172314	0.00363677	-0.0110368	2.4e-09	0.417614	0.429	0.366	0.79	0.0018	0.0375776	0.00217788	0.00401859	0.04068	0.00559563	0.528	0.0089
rs17720922	0.0131	0.0295588	-0.00464154	-0.0129953	-0.043391	2.3e-09	0.405385	0.0605996	0.00445	0.35	0.0022	0.0355256	0.00247395	0.00456891	0.046263	0.0120965	0.2292	0.0101
rs17724992	-0.0183	-0.0304592	-0.000527478	-0.0185733	0.0433995	1e-22	0.427427	0.81	4.63e-06	0.29	0.0019	0.0383809	0.00218835	0.00405302	0.0408854	-0.0128965	0.1777	0.0095
rs17757975	-0.0143	-0.0618754	0.00181119	-0.0086144	0.0688142	4.2e-09	0.132162	0.513	0.0937994	0.18	0.0024	0.041096	0.00277173	0.00513892	0.0511688	-0.0247999	0.02979	0.0114
rs17776719	0.0167	-0.040822	9.71e-05	0.00303853	-0.111401	1.7e-11	0.334131	0.972	0.55	0.0329997	0.0025	0.0422664	0.00274751	0.00507835	0.0522074	-0.0010994	0.921	0.0113
rs17789218	0.013	0.0295588	-0.0027191	0.0068379	0.00645806	7.4e-12	0.328267	0.233	0.106	0.88	0.0019	0.0302358	0.00228182	0.00422447	0.042094	-0.0183015	0.05392	0.0095
rs17806379	-0.0258	-0.0202027	-2.48e-05	-0.00382921	0.0250932	1.5e-30	0.590018	0.992	0.408	0.59	0.0022	0.0374949	0.00250003	0.00462324	0.0469585	-0.0122953	0.2348	0.0104
rs17820822	-0.0143	-0.0202027	-0.00384284	-0.00518469	0.0816493	2.9e-15	0.431011	0.0569994	0.164	0.0309999	0.0018	0.0256554	0.00201975	0.00372239	0.0379112	-0.0188021	0.02266	0.0082
rs1829130	0.011	-0.0202027	0.00240801	0.00213644	0.0152155	3.7e-09	0.496513	0.248	0.577	0.7	0.0019	0.0297105	0.00208021	0.00383716	0.0392585	0.0204987	0.0157199	0.0085
rs1830074	0.0115	-0.0100503	-2.4e-05	0.0074433	0.0182515	1.4e-09	0.866308	0.991	0.0557006	0.649999	0.0019	0.0596991	0.0021152	0.00389068	0.0396514	-0.0111971	0.2077	0.0089
rs1852006	-0.0156	0.0295588	0.00280601	0.00928225	0.00923989	4.9e-18	0.395125	0.164	0.0124	0.81	0.0018	0.0347603	0.0020146	0.0037129	0.0378401	-0.00940408	0.2574	0.0083
rs1853639	-0.0111	-0.0295588	-0.000963426	0.000805115	0.0920613	1.2e-09	0.286572	0.630001	0.827	0.015	0.0018	0.0277372	0.0020002	0.00368637	0.0376658	-0.00810274	0.3333	0.0083
rs1863652	-0.0115	0.0198026	-0.000897147	-0.00948505	0.0635006	1.4e-10	0.342248	0.658	0.0110999	0.0940005	0.0018	0.0208507	0.00202645	0.00373473	0.0379327	-0.0160989	0.0521903	0.0083
rs1865341	0.0128	0.0100503	0.00117094	-0.000725623	-0.0348563	2.5e-10	0.683855	0.604999	0.862	0.41	0.002	0.0246811	0.00226186	0.0041686	0.0427294	0.0176041	0.0612703	0.0094
rs1876359	0.013	0.00995033	-0.000512086	0.00180806	-0.0729847	1.5e-14	0.623255	0.801	0.628001	0.0549997	0.0017	0.0202554	0.00202737	0.00372973	0.0379856	0.00939572	0.2552	0.0083
rs1884389	-0.0103	0.0295588	-0.00104366	-0.00621153	0.0291882	4e-09	0.358869	0.590999	0.0843995	0.43	0.0017	0.0322159	0.00194474	0.00359824	0.0367254	0.00639948	0.4194	0.008
rs1884897	0.0201	-0.0198026	0.00467759	0.00335122	0.0292997	3.5e-29	0.603883	0.0194998	0.366	0.44	0.0018	0.0381682	0.00200366	0.00370532	0.0376016	-0.00550482	0.5012	0.0082
rs1885728	0.0108	0.0202027	0.00239977	0.00636428	-0.0393784	1e-08	0.619756	0.247	0.095801	0.32	0.0019	0.0407152	0.00207308	0.00382393	0.0392538	-0.00869772	0.3103	0.0086
rs1895957	0.0171	0.00995033	0.00570531	0.02175	-0.0454374	1.4e-16	0.74878	0.0134999	3.31e-07	0.3	0.0021	0.0310705	0.00231001	0.00425735	0.0435052	0.0319965	0.000762202	0.0095
rs1899689	0.0117	-0.040822	0.00282776	0.0174643	-0.0638507	1.5e-12	0.205771	0.152	1.61e-06	0.0860003	0.0016	0.0322632	0.001975	0.00364155	0.0371413	0.00649884	0.4222	0.0081
rs1899896	0.0089	-0.0100503	0.00786299	0.0264481	-0.00916787	3.2e-06	0.768619	0.000188999	1.04e-11	0.82	0.0019	0.0341635	0.00210902	0.00388691	0.0399637	0.00659818	0.4491	0.0087
rs1899898	-0.0113	-0.0304592	0.0020412	-0.0145285	-0.0366711	6.8e-10	0.393094	0.318	0.000110999	0.34	0.0018	0.0356657	0.00204222	0.00376381	0.0382529	0.00749804	0.3743	0.0084
rs1911746	-0.0117	0.0512933	0.00138793	-0.0106775	-0.0227786	1.6e-09	0.130423	0.548001	0.012	0.6	0.0019	0.0339144	0.00231001	0.00425066	0.0436401	-0.0010994	0.9089	0.0097
rs1912631	-0.0119	0.0487902	0.00496928	0.0211255	-0.00295172	1.3e-11	0.0830826	0.0115001	5.41e-09	0.94	0.0018	0.0281524	0.00196582	0.00362299	0.037003	0.0119977	0.1357	0.0081
rs1927790	0.0148	0.0295588	0.0010452	-0.00246139	0.0614002	1.8e-19	0.302797	0.593999	0.496	0.0959997	0.0016	0.0286852	0.00196128	0.00361735	0.0369311	0.0034961	0.6694	0.0082
rs1928295	-0.0141	-0.0304592	-0.00153253	-0.01134	0.0349704	5.4e-18	0.360354	0.431	0.00152999	0.34	0.0016	0.0333	0.00194474	0.00358602	0.0364784	-0.0105046	0.1857	0.0079
rs1941213	-0.0117	-0.0100503	0.00225282	-0.00770899	0.0574692	3.2e-09	0.729494	0.302	0.0550998	0.16	0.002	0.0290641	0.00217788	0.00401859	0.0413048	-0.00380276	0.6689	0.0089
rs1941697	0.0123	-0.040822	-0.00290027	0.00499996	0.0286973	1.2e-12	0.220532	0.134	0.162	0.43	0.0017	0.033321	0.00193782	0.0035714	0.0364648	0.0118001	0.1353	0.0079
rs1951455	0.0142	-0.0487902	-0.00589677	-0.00742374	0.0600877	1.2e-13	0.0976922	0.00547999	0.0586003	0.14	0.0019	0.0294601	0.00212367	0.00392357	0.0402614	-0.0062998	0.4864	0.009
rs1955540	-0.0147	-0.0943107	-0.000505629	0.00112388	0.0439985	4.8e-12	0.0138382	0.83	0.796	0.34	0.0021	0.0383153	0.00236007	0.00434843	0.0459495	0.00950469	0.343	0.01
rs1964927	0.0124	0.0304592	0.0037589	0.00866243	-0.0460502	5e-12	0.282068	0.0615999	0.0196002	0.22	0.0018	0.0283161	0.00201209	0.00371058	0.0377958	0.00979784	0.2325	0.0082
rs1982441	0.0175	0.0295588	0.00327792	0.00728764	-0.0488375	7e-12	0.480755	0.247	0.162	0.36	0.0026	0.0419221	0.00283169	0.00521879	0.0538133	0.00639948	0.5737	0.0115
rs1993709	0.0331	-0.0295588	-0.00485365	0.0213842	-0.0124733	1.9e-57	0.412372	0.0464997	1.8e-06	0.79	0.0021	0.0360593	0.00243905	0.00447842	0.0458823	0.0437011	1.852e-05	0.0102
rs2009416	-0.0121	-0.0304592	0.0027498	-0.0113433	0.0622909	1.1e-11	0.344216	0.172	0.00219999	0.1	0.0018	0.0322024	0.00201085	0.00370373	0.0378498	-0.0209989	0.0104501	0.0082
rs2010281	0.0156	-0.040822	0.00498348	0.0138571	0.00943281	3.7e-18	0.153066	0.0137	0.000198999	0.8	0.0018	0.0285711	0.00202107	0.00373021	0.0381373	-0.0198026	0.0161002	0.0082
rs2012502	0.0113	0.0198026	-0.00313454	0.00369927	0.00647503	4.2e-11	0.523817	0.119	0.317	0.86	0.0017	0.0310643	0.00201081	0.00369927	0.0380436	-0.0163022	0.0554996	0.0085
rs2023671	-0.0122	-0.0295588	0.00345733	0.000118099	0.0692779	5.8e-10	0.28808	0.121	0.977	0.0949992	0.002	0.0278242	0.0022317	0.00411667	0.0414771	0.0204985	0.0242499	0.0091
rs2046850	0.0007	0.00995033	-0.00457369	-0.0248139	-0.000773769	0.74	0.781658	0.0604004	3.03e-08	0.99	0.0021	0.0359013	0.00243433	0.00447842	0.0458519	-0.00849599	0.3885	0.0099
rs2051559	0.0176	0.0487902	-0.00746944	0.00320171	-0.234573	5e-12	0.194126	0.00877001	0.541	1.3e-05	0.0026	0.0375751	0.00284977	0.00523535	0.0537102	0.0192032	0.1003	0.0117
rs2063177	0.012	0.0582689	-0.00139665	0.00293097	-0.0525747	1.6e-11	0.0474122	0.487	0.428	0.16	0.0018	0.0293901	0.00200963	0.00370149	0.0378264	0.00950469	0.249	0.0082
rs2065418	-0.0166	-0.0100503	-0.000874061	-0.00818524	-0.0731021	3.6e-20	0.775165	0.664	0.0274998	0.0530005	0.0018	0.035187	0.00201587	0.0037129	0.037717	-0.00330453	0.691801	0.0082
rs2075650	-0.0244	0.0487902	-0.00231319	-0.0100316	0.115059	1.5e-25	0.254412	0.397	0.0462999	0.0269998	0.0023	0.0428097	0.00273182	0.00503472	0.0519142	-0.0202045	0.1025	0.0124
rs208015	-0.0356	0.0725707	0.00110657	-0.00867474	0.023595	1.4e-25	0.17406	0.768	0.213	0.74	0.0034	0.0533893	0.00375595	0.00696772	0.0719791	-0.0326027	0.0343099	0.0154
rs2080454	-0.0129	-0.0198026	-0.00086731	0.00380445	0.0289625	1.7e-14	0.502658	0.66	0.294	0.44	0.0017	0.0295424	0.00197422	0.0036274	0.0374844	-0.00160128	0.8432	0.0082
rs2100814	0.0113	-0.0100503	-0.00221416	0.0063322	-0.0118572	1.2e-10	0.852972	0.258	0.0795005	0.75	0.0017	0.0542301	0.00195706	0.0036081	0.0369032	0.00239712	0.7643	0.0081
rs2119753	-0.0102	0.0198026	-0.0016948	-0.00506599	0.067377	6.8e-09	0.601645	0.392	0.165	0.0700003	0.0018	0.0379334	0.00197954	0.00364658	0.0371624	-0.00019998	0.9776	0.0081
rs2122042	0.0235	-0.0304592	0.010663	0.0264984	-0.0911958	2.3e-31	0.35625	6.99e-06	1.43e-09	0.04	0.002	0.0330169	0.00237248	0.00438005	0.0444812	-0.005103	0.598	0.0097
rs213533	0.0156	-0.040822	0.00186632	-0.00437564	-0.056581	4.8e-10	0.37844	0.503	0.395	0.28	0.0025	0.0463478	0.00278835	0.00513892	0.0521987	-0.0134985	0.241	0.0115
rs2143253	-0.0188	0.0487902	0.00277043	-0.00919897	0.0215491	1.1e-12	0.191936	0.344	0.0942996	0.69	0.0026	0.0373907	0.00292681	0.00549744	0.0546502	-0.0220002	0.07171	0.0122
rs2143624	0.0098	-0.105361	-0.00335702	-0.00269226	0.0304364	4.8e-09	0.000839769	0.0931001	0.466	0.42	0.0017	0.0315513	0.00199907	0.00369811	0.0375404	0.00659818	0.4237	0.0082
rs2155645	-0.0116	0.00995033	0.00695617	0.0340575	0.089333	7.1e-10	0.653817	0.00163001	6.15e-17	0.0329997	0.0019	0.0221874	0.00220748	0.00407356	0.0419728	0.00330453	0.7166	0.0091
rs215634	-0.0152	-0.0487902	0.000196133	-0.0116125	-0.0191598	2.6e-17	0.0997493	0.922	0.00154	0.61	0.0018	0.0296405	0.00199041	0.00367219	0.0374507	-0.0214973	0.00888301	0.0082
rs2162524	0.0155	-0.0100503	-0.000401384	0.0025911	-0.0616902	4.1e-17	0.788079	0.846	0.496	0.11	0.0018	0.0373888	0.0020645	0.00380797	0.0388616	-0.00950469	0.2622	0.0084
rs2170382	0.0172	0.0676586	-0.00616449	0.0104354	0.00522207	2.4e-10	0.135795	0.0445995	0.0652004	0.93	0.0027	0.0453587	0.00307075	0.00565938	0.0568495	-0.00530404	0.6743	0.0126
rs2174367	-0.0121	-0.0202027	0.00456937	-0.00697225	-0.0335224	9.3e-11	0.451855	0.0295999	0.0724002	0.39	0.0019	0.0268537	0.002101	0.00387946	0.0393584	-0.00800193	0.3517	0.0085
rs217671	0.0144	-0.0618754	-0.00162638	0.00398481	-0.10107	1.3e-13	0.0586017	0.457999	0.324	0.0129999	0.0019	0.032718	0.00219101	0.00404388	0.0407066	0.00989883	0.2658	0.0089
rs2185027	0.0135	-0.0202027	-0.00177987	0.0097712	-0.136703	5e-14	0.441076	0.403	0.0126	0.000669993	0.0018	0.0262244	0.00212583	0.0039179	0.0401976	-0.00370313	0.665301	0.0087
rs2190788	0.0141	0.00995033	-0.00485708	0.000936667	-0.0701065	2.9e-14	0.801627	0.0191999	0.806	0.0729995	0.0019	0.0396046	0.00207484	0.00382393	0.0390688	0.0190965	0.0263603	0.0086
rs2192158	-0.0117	-0.00995033	0.00437563	0.00553681	0.0208048	1.2e-11	0.818299	0.0244	0.122	0.57	0.0017	0.0433125	0.00194328	0.00358147	0.0364511	-0.00850374	0.2833	0.0079
rs2195086	0.0133	-0.0100503	-0.00215402	0.012647	-0.0643312	9.4e-09	0.753553	0.407	0.00795005	0.19	0.0023	0.0320117	0.00259879	0.00476651	0.0492555	0.0159973	0.1459	0.011
rs2228213	-0.0139	-0.0725707	-0.00175395	-0.0119101	0.00260947	4.6e-16	0.0217701	0.388	0.00145001	0.95	0.0017	0.0316301	0.00203344	0.00374762	0.0380081	0.0173978	0.0346601	0.0082
rs223051	0.0112	0.0512933	0.00214848	-0.00169032	-0.0232276	1.1e-09	0.106277	0.297	0.656	0.55	0.0018	0.0317575	0.00205787	0.0037987	0.0385502	0.00249688	0.7662	0.0084
rs223391	-0.0136	0.00995033	0.00742728	-0.001436	-0.0380986	3.4e-10	0.874656	0.00210999	0.747001	0.4	0.0022	0.0630777	0.00241609	0.00445285	0.0456506	-0.00329542	0.737901	0.01
rs2235564	0.0131	0.0295588	-0.00433091	-0.00576938	0.046015	3.7e-13	0.361214	0.0334996	0.124	0.23	0.0018	0.0323735	0.00203709	0.00374762	0.0382525	-0.0270013	0.001126	0.0083
rs2246012	0.0158	0.0295588	-0.00193197	0.00671197	-0.0752477	3.1e-13	0.442984	0.452	0.154	0.12	0.0022	0.03853	0.00256799	0.00471088	0.0485739	-0.0105046	0.3311	0.0108
rs2246664	-0.0132	-0.0198026	0.00429092	-0.00159637	0.0176218	1.7e-11	0.588578	0.0326002	0.666	0.64	0.002	0.0366107	0.00200721	0.00370149	0.037861	0.0204987	0.0122899	0.0082
rs2254542	-0.0241	0.0582689	0.00439458	0.00133111	-0.0920035	1.1e-09	0.420004	0.361	0.881	0.29	0.004	0.0722568	0.0048121	0.00891376	0.0867456	0.000499875	0.9782	0.0198
rs2269828	-0.0105	-0.0304592	0.00252004	0.0030538	0.119524	4.4e-09	0.299173	0.222	0.423	0.00219999	0.0018	0.0293382	0.0020645	0.00381428	0.0390747	0.00380276	0.6562	0.0086
rs2270778	-0.0097	-0.0198026	0.00540889	-0.00687729	0.0373015	4.3e-09	0.45108	0.00583002	0.0571005	0.31	0.0017	0.0262768	0.00196201	0.00361462	0.0368395	0.00590255	0.4637	0.008
rs2276825	0.0141	0.0295588	0.00605613	0.0232182	-0.0366595	2e-12	0.349285	0.00724002	2.38e-08	0.39	0.002	0.0315807	0.00225542	0.00415673	0.0424734	-0.0250048	0.00664293	0.0092
rs2282231	0.0165	0.00995033	-0.000854268	0.00257617	-0.0642384	4.8e-15	0.750997	0.717	0.553	0.15	0.0021	0.0313569	0.00236025	0.00434214	0.0445844	0.00039992	0.9633	0.0096
rs2282802	0.0109	-0.00995033	0.00361906	0.00664263	-0.0611597	4e-10	0.677113	0.0623003	0.0637999	0.0940005	0.0017	0.0238957	0.00194282	0.00358147	0.0365524	0.00929665	0.2439	0.0079
rs2283093	0.0127	-0.0100503	-0.00279707	-0.00476476	-0.0903977	3.1e-09	0.745077	0.238	0.274	0.0449997	0.0021	0.030911	0.00237244	0.00434961	0.0450668	-0.0266007	0.00624597	0.0097
rs2289379	-0.0135	-0.0202027	0.0043913	0.000959034	-0.0809526	4.3e-14	0.506489	0.0255	0.792	0.0299999	0.0018	0.0304114	0.00196582	0.0036274	0.0372775	0.0138043	0.0949096	0.0083
rs2293605	-0.0167	-0.0725707	0.00156514	-0.0076899	-0.00858918	3.6e-10	0.156182	0.596	0.159	0.88	0.0027	0.0511771	0.00294734	0.00545122	0.0559565	-0.00650109	0.6073	0.0126
rs2299409	0.0064	0.0100503	-0.0105546	-0.00897475	0.060372	0.0002	0.73704	4.8e-08	0.0117999	0.0959997	0.0017	0.0299317	0.00193346	0.00356433	0.03624	-0.00540458	0.4921	0.0079
rs2304130	-0.0176	0.0392207	-0.00118637	0.00431326	0.0123869	2.9e-09	0.456261	0.734	0.503	0.85	0.003	0.052644	0.00349841	0.00643698	0.0653864	-0.0323026	0.0254097	0.0144
rs2307111	-0.0265	-0.0100503	0.00182965	-0.00462061	-0.00293798	1.6e-58	0.768245	0.354	0.204	0.94	0.0016	0.0341071	0.00197411	0.00364155	0.0372133	-0.00610135	0.4456	0.008
rs2317299	-0.0106	-0.0392207	-0.00204241	-0.00831298	-0.0299385	1.3e-09	0.140018	0.291	0.0198999	0.41	0.0017	0.0265773	0.00193857	0.00357073	0.0366253	-0.012699	0.1144	0.008
rs2344508	-0.0183	0.0304592	-0.00728595	-0.021972	-0.064853	1.6e-29	0.345882	0.000186999	8.82e-10	0.0759994	0.0016	0.0323138	0.00194725	0.00358324	0.0365641	-0.00569619	0.4748	0.008
rs2357760	0.0145	-0.00995033	0.00269463	0.0134738	0.00128284	6.8e-17	0.759222	0.19	0.000365999	0.97	0.0017	0.0324642	0.00205464	0.00378083	0.0389485	-0.0152964	0.0660998	0.0083
rs2365389	-0.0174	-0.0512933	0.00261928	-0.00539824	0.0424954	1.3e-25	0.0843044	0.181	0.135	0.25	0.0017	0.0297139	0.00195774	0.00360685	0.03692	0.023697	0.00313401	0.008
rs2367112	-0.0119	0.0295588	0.000498627	-0.00335622	0.0498084	2.3e-13	0.248782	0.796	0.345	0.17	0.0016	0.0256295	0.00192925	0.00355559	0.0362974	0.0037972	0.6697	0.0089
rs2378662	0.0063	0.040822	0.00175234	0.0209482	0.0229732	0.000409996	0.178564	0.365	4.16e-09	0.53	0.0018	0.0303466	0.00193514	0.00356645	0.0365603	0.0170046	0.03498	0.0081
rs240963	-0.007	-0.00995033	-0.00540438	-0.0410444	0.114079	0.00179999	0.708066	0.0396004	2.16e-17	0.021	0.0022	0.0265729	0.0026246	0.00483712	0.0494063	-0.0221039	0.0645298	0.012
rs2425840	0.0119	0.0392207	-0.000745098	0.0115037	0.0397666	1.6e-11	0.194279	0.705	0.00155998	0.28	0.0018	0.0302157	0.00196351	0.00363778	0.0369547	0.0204987	0.0125701	0.0082
rs2429150	0.0111	0.0198026	-0.00116441	-0.00157027	-0.0548793	2.7e-10	0.540942	0.553	0.663001	0.14	0.0018	0.0323896	0.00195983	0.00361197	0.0371132	0.0041988	0.5962	0.008
rs243387	0.0101	-0.0392207	-0.00108627	0.00390811	0.0651322	4.4e-09	0.121012	0.575	0.273	0.0739997	0.0017	0.0252949	0.00193545	0.0035676	0.0364043	0.000500125	0.9458	0.0079
rs2448241	-0.0176	0.10436	0.00097528	0.0046766	0.152937	3.2e-09	0.0289328	0.762	0.427	0.012	0.003	0.047775	0.0032154	0.00588263	0.0609911	-0.00490199	0.7204	0.0138
rs2450444	-0.0107	0.0198026	-0.00371316	-0.00551618	0.038293	3.7e-10	0.459498	0.0763994	0.158	0.31	0.0017	0.0267721	0.00209546	0.00391032	0.0380254	-0.0163022	0.0552803	0.0085
rs2459611	0.0004	0.261365	0.0036563	-0.000297933	0.0117248	0.89	7.62e-09	0.26	0.96	0.85	0.003	0.045245	0.00324445	0.00600691	0.0620683	0.00299551	0.8353	0.0146
rs2467210	-0.0145	0.00995033	-0.000515532	-0.00216205	-0.0291364	7.9e-13	0.856451	0.82	0.604	0.5	0.002	0.0550065	0.00226512	0.0041686	0.0428271	-0.00220242	0.8155	0.0094
rs2467594	0.0122	-0.0582689	9.81e-05	0.00527214	-0.0435577	6.5e-12	0.0282332	0.961	0.152	0.25	0.0018	0.0265579	0.00199795	0.00368222	0.0377165	-0.00119928	0.8882	0.0083
rs2470520	-0.0109	-0.0198026	0.00388191	-0.00374287	-0.0086186	5e-10	0.406879	0.0484998	0.325	0.81	0.0017	0.0238759	0.00196821	0.0038062	0.0368121	-0.00660174	0.4142	0.0081
rs2477017	0.0104	-0.0100503	-0.00398716	-0.00507507	-0.00160905	5.4e-09	0.710111	0.0455995	0.167	0.97	0.0018	0.0270382	0.00199358	0.00367219	0.0375573	-0.0113036	0.1693	0.0082
rs2478879	0.0159	-0.00995033	0.00438769	0.000652867	-0.00243345	3.8e-19	0.825897	0.0261999	0.858	0.95	0.0018	0.0452356	0.00197411	0.00363828	0.0372635	0.00059982	0.9503	0.0091
rs2479958	-0.0154	0.040822	0.00378162	-0.00341108	-0.0399751	1.5e-17	0.190084	0.05	0.337	0.28	0.0018	0.031154	0.0019298	0.0035563	0.0367854	-0.0189003	0.02133	0.0082
rs248139	0.0133	-0.0100503	0.00263455	0.00270194	-0.0935013	1.2e-09	0.678442	0.277	0.547	0.0409996	0.0022	0.0242417	0.0024253	0.00447842	0.0456676	-0.00460057	0.6451	0.01
rs2481665	-0.0161	0.0487902	0.000805636	-0.00610359	0.0616345	7.2e-23	0.0875669	0.679	0.0886993	0.0899995	0.0016	0.0285594	0.00194823	0.00358415	0.0363472	-0.00850374	0.2838	0.0079
rs2489676	0.01	0.0304592	2.84e-06	-0.00811638	-0.0194656	8.8e-09	0.340952	0.999	0.0232001	0.59	0.0017	0.0319854	0.00194451	0.0035765	0.0364548	-0.0082955	0.2964	0.0079
rs249292	0.012	0.0100503	0.00343277	0.000463476	-0.0205574	1.9e-10	0.744643	0.103	0.905	0.6	0.0019	0.0308566	0.00210477	0.00387578	0.0394792	-0.00220242	0.7965	0.0087
rs2516739	-0.0159	0.0198026	0.00515554	-0.00292893	0.0497347	1.4e-14	0.494145	0.0281002	0.5	0.26	0.0021	0.0289626	0.00234828	0.00434214	0.0438451	0.001998	0.8553	0.011
rs2527366	-0.0107	-0.0392207	0.00485431	0.0028216	0.0107427	6.5e-09	0.237019	0.0174	0.454	0.780001	0.0018	0.0331684	0.00204222	0.00376381	0.037951	0.00039992	0.9648	0.0084
rs252749	-0.0115	-0.0304592	0.00346736	-0.00479625	0.0755759	8.2e-09	0.388626	0.125	0.251	0.0729995	0.002	0.0353309	0.00226186	0.0041746	0.0421251	-0.0217958	0.01862	0.0093
rs252819	0.0132	-0.0487902	0.00299601	0.00275502	0.0600727	4e-09	0.147231	0.232	0.551001	0.2	0.0022	0.0336627	0.00250539	0.00461742	0.0470142	-0.0229002	0.0272402	0.0104
rs2573219	0.0014	0.587787	0.00594001	0.0102188	-0.0121845	0.649999	1.13e-42	0.0747997	0.0966006	0.85	0.003	0.0429292	0.00333099	0.00615098	0.0627842	-0.0222017	0.1126	0.014
rs2600226	-0.0116	0.040822	0.00304752	0.00670481	0.144476	3.7e-10	0.235212	0.138	0.0764997	0.000219999	0.0019	0.0343897	0.00205464	0.00378374	0.0390594	0.00479847	0.5777	0.0086
rs2605603	-0.0103	0.0392207	-0.00317287	-0.000568283	0.0141492	2.5e-10	0.16562	0.101	0.873	0.7	0.0016	0.0282893	0.00193095	0.00355873	0.0364008	0.000499875	0.9449	0.0079
rs2616192	0.0125	0.040822	-0.0016641	-0.000171942	-0.0561916	2.1e-11	0.160576	0.415	0.964	0.15	0.0019	0.0290934	0.00204373	0.00376105	0.0388973	0.0194006	0.0213201	0.0084
rs2619976	0.0104	0.0295588	0.00185663	0.00303217	-0.132324	6.3e-09	0.289543	0.345	0.403	0.000350002	0.0018	0.0279087	0.00196582	0.00362155	0.0369733	-0.0168003	0.0472901	0.0085
rs263041	-0.0124	0.0202027	0.00220317	0.00743053	0.0571095	2.2e-12	0.444813	0.269	0.0430002	0.13	0.0018	0.0264402	0.00199466	0.00367416	0.0375376	0.00270365	0.745	0.0082
rs266047	0.0105	-0.0100503	-0.00267282	-0.0305098	0.0897897	7.6e-10	0.819034	0.167	3.36e-16	0.0129999	0.0017	0.0439287	0.00193399	0.00373855	0.036286	-0.00560427	0.4757	0.0079
rs2678897	-0.0057	0.0304592	0.00893253	0.0200873	-0.102261	0.00109999	0.399868	6.27e-06	3.51e-08	0.00580003	0.0018	0.036181	0.0019777	0.00364321	0.0370727	0.0147999	0.0682307	0.0081
rs2694047	0.0188	-0.0392207	0.00820221	0.00120584	-0.0387889	3.9e-21	0.289906	0.000210999	0.768	0.36	0.002	0.0370591	0.002216	0.0040788	0.0422013	-0.0105046	0.2476	0.0091
rs2718786	-0.0112	-0.0100503	-0.000278804	-0.0155984	-0.0324606	2.7e-10	0.814951	0.889	2.09e-05	0.39	0.0018	0.0429421	0.00199146	0.0036664	0.0374568	0.00839514	0.3618	0.0092
rs2731277	-0.0135	0.0304592	-0.00235564	-0.000825955	-0.0417335	8.8e-12	0.389853	0.287	0.84	0.32	0.002	0.0354225	0.002216	0.00408409	0.0416651	-0.005103	0.5712	0.0091
rs2732275	0.0104	0.0100503	0.00474619	0.00207517	-0.0847502	3.8e-09	0.682647	0.0172001	0.572	0.0239999	0.0018	0.0245817	0.00199146	0.00367416	0.037432	-0.00470103	0.5589	0.0081
rs2733287	0.0157	0.0487902	0.000976323	-0.00265415	-0.0657372	6.8e-20	0.0981748	0.612999	0.455	0.0690001	0.0017	0.0295024	0.00192963	0.0035563	0.0362121	-0.00550482	0.4887	0.0079
rs273504	0.0153	-0.0202027	0.000393302	-0.00790362	-0.0887846	4.4e-18	0.45819	0.84	0.0280001	0.016	0.0018	0.0272336	0.00195192	0.00359627	0.0368343	0.00220242	0.7968	0.0084
rs2744974	0.0249	0.122218	0.00316136	0.00699885	-0.113737	1.4e-45	5.59e-05	0.124	0.0652004	0.00329997	0.0018	0.0303323	0.00205787	0.00379566	0.0387329	0.0009995	0.9093	0.0084
rs2815324	0.0129	-0.0100503	-0.000460943	0.0150895	-0.143234	1e-10	0.803684	0.845	0.000470002	0.0012	0.002	0.0404306	0.00235224	0.00432012	0.0442065	0.0112025	0.2418	0.0096
rs2820311	0.0235	-0.0304592	-0.00122262	0.00687849	-0.047403	4.1e-38	0.378966	0.551001	0.0680002	0.22	0.0018	0.0346205	0.002052	0.00376939	0.0385141	0.0174005	0.0383698	0.0084
rs2832283	0.0115	0.0198026	-0.000273909	0.00275824	0.0158899	5.8e-09	0.584612	0.907	0.522001	0.719999	0.002	0.0362247	0.00234016	0.00431291	0.0443239	0.00420116	0.6688	0.0097
rs2836961	0.0102	-0.040822	-0.00282309	-0.01519	-0.0545602	1.1e-09	0.170757	0.155	3.43e-05	0.15	0.0017	0.029802	0.00198632	0.00366263	0.0375775	-0.020998	0.00988599	0.0081
rs2837398	0.0114	-0.0304592	0.0059219	0.00355454	-0.00680381	1.1e-10	0.345276	0.00265003	0.328	0.85	0.0018	0.0322732	0.00197068	0.00363352	0.0369816	-0.001998	0.8072	0.0081
rs284227	-0.0147	0.0100503	-0.00212983	-0.000385687	0.00285391	3.5e-15	0.773685	0.342	0.926	0.95	0.0019	0.0349505	0.00224379	0.00412789	0.0423374	0.00909848	0.318	0.0091
rs2850969	0.0165	0.0676586	-0.00402863	0.00385085	-0.0104795	1.3e-11	0.0605941	0.143	0.448	0.84	0.0024	0.0360567	0.00274751	0.00507835	0.0513731	0.010505	0.3624	0.0115
rs2866816	-0.0129	-0.0100503	-0.000666672	-0.0074293	0.0264236	5.6e-11	0.671908	0.762	0.0668005	0.52	0.002	0.02373	0.00219915	0.00405302	0.0413665	0.00989883	0.2711	0.009
rs28680958	-0.0099	-0.040822	-0.0135848	-0.0213756	0.0333508	2.5e-06	0.281461	9.78e-09	1.04e-06	0.450001	0.0021	0.0379019	0.0023684	0.0043724	0.0438209	-0.00859685	0.3746	0.0097
rs28712821	-0.0021	0.0100503	0.0283339	-0.0029436	0.0651712	0.25	0.49614	1.1e-46	0.419	0.0810009	0.0018	0.0147674	0.00197411	0.00363991	0.0373115	-0.0010994	0.8949	0.0081
rs28732378	-0.0133	-0.0198026	-0.0167274	-0.0307432	-0.0731736	5.3e-12	0.609632	2.24e-14	2.99e-14	0.0749998	0.0019	0.0387833	0.00219076	0.00404726	0.0411514	0.00839514	0.3588	0.0091
rs2874800	-0.0118	-0.0304592	-0.00325042	-0.00371216	-0.00386106	2.6e-10	0.23434	0.117	0.331	0.92	0.0019	0.025612	0.00207662	0.00382068	0.0391676	-0.0153979	0.0703493	0.0085
rs2890652	0.017	-0.0725707	-0.00181344	-0.00140727	0.0563692	2.5e-13	0.0608625	0.482	0.766999	0.25	0.0023	0.0387149	0.00258012	0.00474392	0.0492211	-0.0115036	0.2723	0.0105
rs2907948	-0.0141	-0.0202027	0.000539418	-0.00993816	0.0687472	1.3e-13	0.59448	0.811	0.0169001	0.1	0.0019	0.0379497	0.00225542	0.00416264	0.0419067	0.00219758	0.8085	0.0093
rs292071	0.008	-0.0304592	-0.00559507	0.0234797	0.00269563	4.8e-05	0.327411	0.0102	4.84e-09	0.95	0.002	0.0311017	0.00217788	0.00400909	0.0404956	-0.00079968	0.9275	0.0089
rs2923774	-0.0105	-0.0202027	0.00122431	0.0120445	0.0582123	7.7e-09	0.461624	0.547	0.00129999	0.13	0.0018	0.0274428	0.00203487	0.00375292	0.0381008	-0.0036035	0.663201	0.0083
rs294704	-0.0113	0.0202027	-0.0020755	0.00361198	0.0814506	4e-09	0.447734	0.337	0.364	0.0449997	0.0019	0.0266106	0.00216034	0.00398149	0.0405434	-0.0139975	0.1129	0.0088
rs29941	0.0152	-0.0295588	-0.001751	0.00967682	0.0157653	5.1e-18	0.300302	0.395	0.0107999	0.68	0.0018	0.0285376	0.00205787	0.00379265	0.0387836	0.021898	0.00950298	0.0084
rs3001723	-0.0001	0.0295588	0.00319259	0.0335118	0.0366816	0.95	0.375424	0.132	8.12e-18	0.35	0.0019	0.0333486	0.002119	0.0038983	0.0394919	0.0126003	0.1447	0.0086
rs3007105	0.0142	-0.0304592	0.00176292	-0.00644125	-0.0499718	1.1e-17	0.385298	0.368	0.0745006	0.17	0.0017	0.0350841	0.00195639	0.00361207	0.0368416	0.0213994	0.0178801	0.009
rs301805	0.0079	0.0943107	0.00181244	0.0214679	-0.154399	1e-05	0.00120279	0.356	2.8e-09	2.7e-05	0.0018	0.0291243	0.00196125	0.00361329	0.0367843	-0.0212036	0.00779005	0.008
rs3209570	-0.0143	0.0487902	0.000177974	0.0070536	-0.0157218	9.8e-16	0.0960064	0.928	0.0537997	0.67	0.0018	0.0293117	0.00198239	0.00365712	0.0374149	-0.0111014	0.1738	0.0081
rs326889	0.0118	0.0304592	0.00053938	0.00120584	-0.0503897	3.1e-11	0.188707	0.787	0.744	0.17	0.0018	0.0231732	0.00199907	0.00368637	0.0371302	-0.000699755	0.9348	0.0081
rs331939	0.0107	-0.0304592	-0.0119016	-0.00915302	0.0151433	3.7e-09	0.258894	4.5e-09	0.0143999	0.69	0.0018	0.0269787	0.00202921	0.00373982	0.0380812	-0.0168003	0.0425001	0.0083
rs331949	0.011	-0.0512933	-0.0111957	-0.00966704	0.0113919	1e-10	0.0709627	2.1e-08	0.00862005	0.760001	0.0017	0.028406	0.00199795	0.00368018	0.0375622	-0.0172995	0.0340502	0.0082
rs33436	0.0125	-0.0198026	-0.00130331	0.00967571	0.02825	3e-12	0.418994	0.514	0.00853002	0.450001	0.0018	0.0245031	0.00199685	0.00367815	0.0376331	0.00839514	0.3103	0.0083
rs340025	0.0124	0.0833816	0.00489174	0.00860706	-0.0731618	1e-13	0.0082966	0.0125	0.0172001	0.0470002	0.0017	0.0315869	0.00195983	0.00361462	0.0369131	0.0143018	0.0742694	0.008
rs34703115	-0.0075	-0.616186	-0.00271103	-0.00693533	0.0461087	0.17	4.08e-09	0.647	0.524	0.69	0.0055	0.104778	0.00593008	0.010871	0.114139	0.0292023	0.2395	0.0248
rs34704785	-0.0011	0.0833816	-0.00939885	-0.0128774	-0.0345163	0.53	0.00459473	1.15e-06	0.000287998	0.4	0.0017	0.0294203	0.00193064	0.00355789	0.0413958	-0.0166986	0.0347096	0.0079
rs349088	-0.0128	-0.0618474	0.00253753	-0.00261523	0.0675668	1.8e-13	0.0257875	0.188	0.462	0.0629999	0.0017	0.0277418	0.00192925	0.00355559	0.0364079	-0.00709511	0.3691	0.0079
rs35000415	0.0002	0.587787	0.00993684	0.00481869	-0.127984	0.94	1.86e-45	0.00102	0.384	0.0269998	0.0026	0.041539	0.00302368	0.00553105	0.0577455	-0.00609856	0.618899	0.0123
rs353608	0.0029	0.18633	0.0017561	-0.00121661	-0.00514747	0.0899995	2.93e-11	0.363	0.733	0.89	0.0017	0.0280198	0.00192989	0.00355679	0.0363442	0.00609856	0.4417	0.0079
rs35702515	0.0016	-0.040822	0.00365556	0.0252442	-0.0161505	0.42	0.329876	0.113	2.43e-09	0.709999	0.002	0.0418961	0.00230279	0.00423093	0.0435842	-0.0108992	0.2576	0.0096
rs359240	0.0072	-0.00995033	0.00309222	0.0202957	-0.00788464	5.3e-05	0.704975	0.117	2.37e-08	0.83	0.0018	0.0262811	0.00197153	0.00363352	0.0372534	0.0209001	0.00996093	0.0081
rs3736485	-0.0134	0.0618754	0.000898704	0.00412116	0.0136063	2.5e-16	0.0350663	0.643	0.25	0.709999	0.0016	0.0293584	0.00193819	0.0035735	0.0365263	-0.0106036	0.1824	0.008
rs3747093	0.0043	0.262364	-0.000765913	-0.00335182	0.0925082	0.0560003	2.88e-14	0.749	0.449	0.0449997	0.0023	0.0345055	0.00239817	0.00442796	0.046245	-0.025605	0.0120301	0.0102
rs3764835	-0.0141	0.0198026	-0.00240818	0.00451145	0.135027	3.1e-09	0.627411	0.367	0.36	0.00759994	0.0024	0.0407987	0.00267246	0.00492533	0.0505524	-0.00640044	0.5627	0.011
rs3766430	0.0113	0.00995033	-0.000938005	-0.00501986	0.00309445	3.9e-12	0.619451	0.630001	0.161	0.93	0.0016	0.0200358	0.00194324	0.0035765	0.036537	-0.00469894	0.5581	0.0081
rs3769948	-0.0125	-0.0100503	0.0010195	-0.00724237	0.0283169	2.9e-10	0.759574	0.647	0.0773001	0.5	0.002	0.0328398	0.00222474	0.00410018	0.0420182	-0.0116024	0.2053	0.0091
rs3800227	0.0167	-0.0198026	0.00485029	0.0228121	-0.0965398	4.3e-17	0.589242	0.0277997	1.93e-08	0.021	0.002	0.036676	0.00220468	0.00405809	0.0417483	0.0166986	0.0636605	0.009
rs3800229	0.0175	-0.0198026	0.00294705	0.0180952	-0.0904443	1.4e-22	0.432516	0.167	4.08e-06	0.025	0.0018	0.0252297	0.00213241	0.00393003	0.0403917	0.0139029	0.1109	0.0087
rs3803286	-0.0172	-0.113329	-0.00171009	-0.00925962	-0.116866	1.1e-21	0.000356977	0.398	0.0129999	0.0025	0.0018	0.0317447	0.0020224	0.00372778	0.0386028	-0.00529595	0.527	0.0083
rs3806116	-0.0104	-0.0198026	-0.00140287	0.00817693	0.0306286	7.7e-10	0.600979	0.477	0.0245002	0.41	0.0017	0.0378639	0.00197411	0.00363509	0.0373695	0.000900405	0.9172	0.0082
rs3807566	-0.0127	0.00995033	0.00213091	-0.00132143	0.0489568	2e-13	0.748619	0.272	0.712	0.18	0.0017	0.0310501	0.00194524	0.00358324	0.0366859	0.0204985	0.00984011	0.0079
rs3810291	0.0274	-0.10436	-0.000349083	0.0187523	-0.0202264	2.1e-52	0.000598301	0.865	6.96e-07	0.6	0.0018	0.0304045	0.00204989	0.00378083	0.0386005	-0.00399798	0.6438	0.0087
rs3811514	-0.0121	-0.0100503	0.00143614	-0.0014269	0.00273139	1.2e-12	0.702668	0.457	0.687999	0.94	0.0017	0.0263289	0.00192949	0.00355616	0.036074	-0.00509699	0.514301	0.0079
rs3813680	-0.0144	-0.0100503	-5.73e-05	-0.00138158	-0.00836503	1.6e-09	0.890928	0.983	0.778001	0.87	0.0024	0.0732905	0.00265842	0.00491232	0.0501288	-0.00850374	0.4346	0.0109
rs3814877	0.0223	-0.0100503	-0.0112752	0.00827295	0.114456	8.2e-37	0.689627	1.07e-08	0.0224999	0.002	0.0018	0.0251659	0.00197174	0.00362444	0.0370054	-0.0113036	0.1651	0.0081
rs3814883	0.0232	-0.0202027	-0.00744315	0.00824744	0.0712253	1.1e-40	0.411457	0.000122	0.0204	0.051	0.0017	0.0245975	0.00193475	0.00355903	0.03646	-0.0201007	0.01293	0.0081
rs3826705	0.0157	-0.0618754	0.0125796	0.00705712	-0.0189918	6.6e-09	0.150499	2.56e-05	0.2	0.74	0.0027	0.0430356	0.00299007	0.00551069	0.0569477	-0.0297044	0.0158201	0.0123
rs3829849	0.0098	0.0392207	-0.00434637	-0.000910985	0.0937753	5.9e-09	0.214758	0.0301002	0.805	0.0129999	0.0017	0.0316146	0.00200483	0.00368847	0.03759	0.0134985	0.1131	0.0085
rs3845802	0.0115	0.0304592	-0.000717147	-0.00111453	0.0827055	1.2e-12	0.307152	0.709999	0.753999	0.0230001	0.0016	0.0298264	0.00193049	0.00355843	0.0362481	0.00359646	0.650801	0.0079
rs3849570	0.0124	0.0295588	0.00498348	-0.00848288	-0.0604561	2.7e-12	0.336204	0.0137	0.0226001	0.11	0.0018	0.0307362	0.00202107	0.00371999	0.0380824	-0.0114048	0.1695	0.0083
rs3851083	-0.0102	-0.0100503	0.00198759	-0.00368396	-0.0637892	4.1e-10	0.705606	0.308	0.306	0.0819993	0.0016	0.0266047	0.00194899	0.00359518	0.0366764	0.00730327	0.3612	0.008
rs3852012	-0.0131	0.0202027	-0.00258449	-0.00802431	0.0753914	1.4e-13	0.485039	0.216	0.0370997	0.0560003	0.0018	0.0289345	0.00208943	0.00384736	0.0394215	-0.00450011	0.603	0.0086
rs3902951	0.0134	-0.0100503	-0.00117561	0.00387806	-0.0671047	7e-12	0.840121	0.599	0.345	0.12	0.002	0.0498186	0.00223369	0.00410612	0.0432137	-0.00350385	0.714801	0.0095
rs3904512	0.003	0.0295588	0.00165954	-0.0211589	-0.00449488	0.0860003	0.312801	0.393	3.23e-09	0.9	0.0017	0.0292846	0.00194102	0.0035765	0.0364664	0.00169856	0.8311	0.008
rs3930349	-0.0144	0.076961	0.000927248	0.0012109	0.0457173	4.2e-12	0.015734	0.692	0.780001	0.3	0.0021	0.0318676	0.00234016	0.0043274	0.0439849	0.00999983	0.2924	0.0095
rs3957285	0.0144	0.040822	0.00304908	0.00165655	-0.0181394	2.9e-16	0.150411	0.115	0.642	0.62	0.0018	0.0283864	0.00193227	0.00356433	0.0364784	-0.0230025	0.0109499	0.009
rs40067	-0.0266	-0.0833816	-0.00930826	-0.0157314	0.0291281	7.1e-30	0.0367291	0.000277	0.000853002	0.55	0.0023	0.0399191	0.00256201	0.00472178	0.0481965	-0.016597	0.1159	0.0106
rs4012234	0.0141	-0.0295588	0.00387264	-0.00183987	-0.0633293	9.9e-16	0.35807	0.0486004	0.612999	0.0870001	0.0018	0.0321624	0.00196351	0.00363637	0.0370113	0.0152964	0.0574196	0.008
rs4044321	-0.0037	0.0202027	-0.00720315	-0.0278417	0.042793	0.0599998	0.462112	0.000340997	6.08e-14	0.26	0.0019	0.0274727	0.00201334	0.00371058	0.0378253	-0.036004	1.23001e-05	0.0082
rs4072917	0.0115	-0.0512933	-0.00119426	0.00753675	-0.0701298	6.9e-11	0.0883039	0.536	0.0342003	0.0539995	0.0018	0.0300944	0.00193227	0.00356078	0.0363522	-0.00810274	0.3346	0.0084
rs4077093	-0.0128	0.0202027	-0.000505545	0.00250141	0.0185975	5.1e-09	0.569847	0.83	0.564	0.68	0.0022	0.0355508	0.00235201	0.00433474	0.0444079	0.0131967	0.1776	0.0098
rs4082793	-0.0122	0.0392207	-0.0018868	-0.0143932	0.0124282	3.6e-12	0.184973	0.334	6.83e-05	0.74	0.0018	0.0295872	0.00195442	0.00360961	0.036809	-0.0146975	0.0688399	0.0081
rs4148155	-0.0188	-0.0725707	-0.00883359	0.0109293	-0.0517425	5e-13	0.106616	0.00415997	0.0543	0.36	0.0026	0.0449746	0.00308294	0.00568185	0.0569892	0.00530404	0.6715	0.0125
rs420158	-0.0119	0.0202027	0.00433823	0.0022384	-0.118387	2.1e-10	0.607019	0.0476003	0.577	0.0051	0.0019	0.0392794	0.00218835	0.00401382	0.0422551	0.00430074	0.639699	0.0092
rs4237643	-0.0223	-0.0100503	0.00151957	0.00522822	0.101341	4.3e-33	0.802607	0.468	0.175	0.01	0.0019	0.0402054	0.00209323	0.0038543	0.0393939	0.00589736	0.4912	0.0086
rs4274624	0.0002	-0.559616	0.0014356	-0.000146015	0.00554223	0.91	9.73e-66	0.535	0.973	0.9	0.0021	0.0326791	0.00231367	0.00425066	0.0431295	-0.00940408	0.3308	0.0096
rs427943	0.017	-0.0295588	-0.000842185	0.0113202	-0.0308682	7.3e-23	0.236734	0.664	0.00157	0.4	0.0017	0.0249823	0.00194235	0.00357975	0.0366998	0.0335982	3.11602e-05	0.0081
rs429343	-0.015	-0.0198026	-0.00240008	0.000672258	0.0490548	6.8e-18	0.531294	0.22	0.852	0.18	0.0017	0.031632	0.00195315	0.00359851	0.0367472	0.00640044	0.4234	0.008
rs4307239	0.0115	0.0295588	0.000772416	-0.000953458	0.0826635	3.9e-11	0.267179	0.69	0.789	0.0239999	0.0017	0.0266396	0.0019371	0.00357073	0.0365391	-0.0028958	0.7141	0.008
rs4309187	0.0045	0.040822	0.0147908	0.00589061	0.0378472	0.015	0.170944	1.37e-12	0.126	0.33	0.0019	0.029815	0.00208756	0.00385082	0.0390943	0.0272993	0.00146201	0.0086
rs4372836	-0.0142	0.0100503	-0.00528106	0.00714659	0.0391342	7.3e-16	0.694688	0.0119001	0.0652995	0.32	0.0018	0.025606	0.00209903	0.00387578	0.0392274	0.00709511	0.4078	0.0085
rs4388254	0.0043	0.378436	-0.00409608	-0.00157829	0.046809	0.33	3.71e-10	0.401	0.861	0.62	0.0044	0.0603977	0.00488183	0.00900779	0.0957298	-0.00869772	0.702301	0.0227
rs4430672	-0.0127	0.0202027	-0.00488953	-0.00330433	0.0470773	3.9e-09	0.571916	0.0435001	0.459	0.3	0.0022	0.0357423	0.00242068	0.00446776	0.0454523	0.00599795	0.5524	0.0101
rs4482463	-0.0331	0.0100503	0.00573297	-0.00524242	0.202424	2.8e-23	0.917091	0.109	0.424	0.00309999	0.0033	0.0965462	0.00357613	0.00655303	0.0683778	0.0204985	0.1624	0.0147
rs4516268	-0.0217	-0.0618754	0.00311536	-0.0108365	0.138703	5.2e-25	0.0944235	0.199	0.0151001	0.0025	0.0021	0.0369955	0.0024253	0.0044613	0.0458619	0.0172995	0.0894602	0.0102
rs4518345	-0.0117	-0.0202027	0.00134075	-0.000417674	0.0928087	1e-09	0.433608	0.531001	0.916	0.021	0.0019	0.0258006	0.00214143	0.00394665	0.040328	-0.0105959	0.2299	0.0088
rs4523552	-0.0135	0.0295588	-1.38e-05	-0.000122625	-0.0609579	6.7e-11	0.426407	0.995	0.977	0.17	0.0021	0.0371643	0.00232525	0.00426409	0.0441837	0.00680309	0.4717	0.0095
rs4523610	0.0123	-0.0100503	-0.00235334	0.00274308	-0.0235017	1.3e-09	0.704151	0.3	0.513	0.58	0.002	0.0264675	0.00227506	0.00419292	0.0426628	0.016902	0.0691592	0.0093
rs4523689	0.0015	0.0487902	-0.00769652	-0.0206091	0.029013	0.39	0.119633	9.74e-05	1.55e-08	0.43	0.0018	0.0313498	0.00197411	0.00364321	0.0371218	-0.0156962	0.0503396	0.008
rs4543592	-0.004	-0.0512933	0.000906528	0.0219314	0.0327766	0.0189998	0.0797095	0.639	7.46e-10	0.37	0.0017	0.0292707	0.00193272	0.00356244	0.0362931	0.0178992	0.0247902	0.008
rs4549681	0.0054	-0.00995033	-0.00239188	-0.0236966	0.0346149	0.00189998	0.860232	0.217	2.29e-10	0.34	0.0017	0.0565107	0.00193372	0.00373743	0.0363876	-0.0166014	0.0360197	0.0079
rs4556997	0.0197	-0.0202027	0.002156	0.0107377	-0.065887	6.9e-17	0.63799	0.444	0.0389996	0.21	0.0024	0.0429378	0.00281404	0.00520243	0.052986	-0.00150113	0.8953	0.0115
rs4571506	-0.0065	-0.0202027	0.00786576	-0.0271419	-0.0825113	0.00016	0.392506	4.76e-05	2.87e-14	0.0239999	0.0017	0.0236266	0.00193642	0.00357007	0.0365252	0.0164047	0.0386296	0.0079
rs460799	0.0118	0.0100503	-0.00128429	0.00190103	-0.0441905	6.4e-10	0.874321	0.551001	0.632	0.28	0.0019	0.0635404	0.0021555	0.00397257	0.0405436	0.00549507	0.5371	0.0089
rs4639527	0.0172	0.0295588	0.00435507	0.00687015	0.0465174	3.3e-20	0.40433	0.0367003	0.0737004	0.24	0.0019	0.0354459	0.0020857	0.00384053	0.0393359	0.0112025	0.1953	0.0086
rs4653017	0.0122	-0.00995033	0.00990323	0.0180171	0.135473	4.5e-11	0.821923	1.87e-06	2.51e-06	0.000519996	0.0018	0.0442095	0.00207857	0.00382393	0.0390585	0.0103958	0.2215	0.0085
rs4661543	-0.002	0.274437	-0.000383214	0.00656124	-0.0364184	0.44	9.4e-11	0.896	0.221	0.51	0.0027	0.0423755	0.00292198	0.00535723	0.0546477	-0.00420116	0.7377	0.0127
rs4663629	-0.0137	-0.00995033	-0.00130879	-0.00540174	-0.136236	1.6e-10	0.746602	0.567	0.2	0.00179999	0.0021	0.0307942	0.00228524	0.00421805	0.0437463	-0.00649884	0.4986	0.0095
rs4670627	0.0105	0.0304592	-0.00051695	-0.00181476	-0.092791	2.6e-10	0.371604	0.79	0.611999	0.0109999	0.0017	0.0340908	0.00194282	0.00357975	0.0365674	-0.00609856	0.4479	0.0081
rs4671328	-0.0219	0.0100503	0.00327594	0.00632982	0.0575186	2.2e-36	0.70594	0.103	0.0757007	0.12	0.0017	0.0266365	0.00200861	0.00356645	0.0367237	0.0130042	0.1144	0.0082
rs4673553	0.0142	-0.0100503	-0.00245212	-0.00387953	-0.000110004	2.1e-16	0.663691	0.206	0.278	1	0.0017	0.0231136	0.00193857	0.0035714	0.0365177	-0.00370313	0.639501	0.0079
rs4674993	0.0007	-0.0100503	0.000283293	-0.0252122	0.0941906	0.74	0.823188	0.907	1.32e-08	0.0379997	0.0022	0.0449787	0.00241155	0.00443619	0.0453911	-0.0318959	0.001573	0.0101
rs4677812	-0.0136	0.0198026	-0.00169809	0.00170404	-0.023816	1.4e-12	0.545022	0.43	0.667999	0.55	0.0019	0.0327188	0.00215311	0.00397257	0.0401702	0.00899938	0.3061	0.0088
rs4682718	0.0154	0.0392207	-0.00757058	-0.00953214	-0.00683503	9.9e-12	0.325191	0.00247002	0.0386999	0.88	0.0023	0.0398647	0.00250003	0.00460754	0.046722	-0.0118989	0.2539	0.0105
rs4700646	0.0109	0.0392207	0.000421924	0.00402856	0.0298782	2.4e-10	0.189993	0.827	0.258	0.41	0.0017	0.0299258	0.00193186	0.00356078	0.0362956	0	0.9973	0.0079
rs4711986	0.0141	-0.0202027	0.00534926	-0.00591364	-0.000132118	4.4e-15	0.520024	0.00850002	0.114	1	0.0018	0.0314043	0.00203202	0.00374762	0.0381601	-0.00619918	0.5028	0.0093
rs4717623	-0.0134	-0.0202027	-0.00355134	-0.0030821	0.122124	1e-11	0.491487	0.104	0.445	0.00299999	0.002	0.0293667	0.0021857	0.00403311	0.0411672	-0.00859685	0.3393	0.009
rs4718966	0.0127	-0.0202027	0.0044632	0.00840595	0.0357511	4.6e-13	0.455651	0.0227002	0.0198999	0.33	0.0018	0.0270804	0.00195913	0.00361066	0.0369803	0.0125015	0.1202	0.008
rs4722398	0.0158	0.10436	-0.00127127	-0.00243531	-0.107216	3.6e-10	0.0112277	0.655	0.643	0.0430002	0.0025	0.041159	0.00284977	0.00525212	0.0528911	0.0131038	0.2564	0.0116
rs4722672	-0.0151	-0.0676586	-0.00319405	-0.0064378	0.0332042	1.8e-12	0.0633549	0.197	0.156	0.49	0.0021	0.0364405	0.00247907	0.00454088	0.0477319	-0.000700245	0.9485	0.0105
rs4740383	0.0122	-0.0100503	-0.00506716	0.00393095	-0.0793489	7.9e-12	0.81523	0.00978994	0.277	0.032	0.0018	0.0430082	0.00196201	0.00361873	0.0370323	0.0127978	0.1367	0.0086
rs4740619	-0.0186	-0.040822	-0.00593809	0.000174962	0.0114617	2.3e-30	0.157944	0.00218002	0.961	0.75	0.0016	0.0289103	0.00193782	0.0035714	0.036398	-0.00699547	0.377	0.0079
rs4745794	0.0114	-0.0201947	-0.00109911	0.00384968	-0.0659449	7.2e-11	0.571689	0.569	0.278	0.0700003	0.0017	0.0357071	0.00193095	0.00355903	0.0364191	-0.000299955	0.9706	0.008
rs4752999	0.023	-0.040822	-0.0145643	-0.0113852	-0.120478	1.5e-39	0.161359	2.03e-12	0.00282001	0.00189998	0.0018	0.0291478	0.00207008	0.00381203	0.0387424	-0.0243952	0.00387802	0.0084
rs4757144	0.0169	0.0202027	0.0029421	-0.0127054	-0.0340503	5.6e-22	0.509117	0.132	0.000426	0.36	0.0018	0.0306003	0.00195706	0.0036081	0.0369678	-0.00520351	0.520701	0.0081
rs4759075	-0.0112	-0.0100503	0.00973126	-0.0140977	-0.0222491	1.4e-11	0.682589	6.89e-07	9.75e-05	0.55	0.0017	0.024577	0.00196201	0.00361598	0.0367902	-0.00059982	0.9401	0.0081
rs4802778	0.0116	0.0582689	0.000989526	0.00964122	-0.0475229	8.4e-11	0.055793	0.612999	0.00751	0.2	0.0018	0.030465	0.00195572	0.00360561	0.0369132	0.027402	0.000687496	0.0081
rs4814512	0.0133	0.040822	0.00164253	0.0030457	-0.00487047	2.3e-10	0.234282	0.483	0.483	0.91	0.0021	0.0343215	0.00234408	0.00434215	0.0437426	0.0190965	0.0462104	0.0096
rs4820408	-0.0151	0.0100503	0.00299126	0.0183806	0.00486252	2.1e-19	0.83	0.129	4.44e-07	0.9	0.0017	0.0468107	0.00197238	0.00363991	0.0368428	0.00589736	0.4665	0.0081
rs4856794	0.011	-0.0304592	-0.00126536	0.00465814	0.109953	1.5e-09	0.354772	0.531001	0.21	0.00389996	0.0018	0.0329156	0.00201845	0.0037176	0.0380458	0.00490199	0.5571	0.0083
rs4858193	-0.0129	-0.0304592	0.00197758	-0.00878128	-0.0167506	1.6e-11	0.350891	0.356	0.0261999	0.68	0.0019	0.0326513	0.00214373	0.00395088	0.0407056	-0.001998	0.8242	0.0089
rs4858887	-0.0124	0.0100503	-0.00281959	-0.0151664	0.0703028	2.1e-11	0.829324	0.174	7.31e-05	0.0710003	0.0019	0.0466224	0.00207863	0.00382766	0.0389237	0.00159872	0.8555	0.0086
rs4864201	-0.0141	0.0100503	-0.00255984	-0.000569319	-0.0182384	1.5e-16	0.636073	0.206	0.879	0.630001	0.0017	0.0212392	0.00202373	0.00372973	0.0379554	-0.0102968	0.225	0.0085
rs4865796	-0.0103	-0.0198026	-0.00166578	-0.00253591	0.00611238	5.2e-09	0.584944	0.424	0.509	0.88	0.0018	0.0362568	0.00208385	0.00384053	0.0392281	0.0101978	0.235	0.0086
rs4880341	-0.0118	-0.00995033	0.00191173	-0.00272464	-0.0393434	1.1e-11	0.741088	0.327	0.449	0.28	0.0017	0.0301148	0.00195014	0.00359627	0.0367402	-0.0121029	0.1669	0.0088
rs4889606	-0.0202	0.00995033	0.0052399	-0.0110841	0.022254	2.8e-33	0.805112	0.00854004	0.00252	0.55	0.0017	0.0403277	0.00199191	0.00366831	0.0374512	0.00930314	0.3127	0.0092
rs4906908	0.0103	-0.0295588	0.00104392	0.00279185	-0.0306947	2.5e-09	0.298815	0.589	0.433	0.4	0.0017	0.0284499	0.00193186	0.00356004	0.0363215	-0.00580313	0.4617	0.0079
rs4911442	0.015	0.0512933	0.00378185	-0.0101827	-0.118818	5.4e-10	0.29157	0.184	0.0535994	0.0230001	0.0024	0.0486338	0.00285068	0.0052795	0.0522527	-0.00180162	0.8813	0.012
rs4916215	-0.003	0.223144	-0.000102812	-0.00672039	-0.00666444	0.12	5.07e-11	0.962	0.0949008	0.87	0.0019	0.0339693	0.00218699	0.00402339	0.0406883	0.00269636	0.763001	0.009
rs4916723	-0.0021	0.0295588	-0.0092908	0.020342	0.0682498	0.23	0.233585	2.94e-06	2.6e-08	0.0659994	0.0018	0.0248148	0.00198532	0.00365353	0.0371372	0.00530404	0.516699	0.0081
rs491711	-0.0115	-0.0100503	-0.000783179	-0.00486657	-0.0836871	1.1e-09	0.804713	0.706999	0.207	0.0329997	0.0019	0.0406481	0.0020857	0.00384736	0.0392003	-9.9995e-05	0.9893	0.0087
rs4929923	0.0181	0.0100503	-0.00886784	0.00104424	-0.0799014	7.2e-27	0.656375	1.08e-05	0.778999	0.0350002	0.0017	0.0225889	0.00201334	0.0037129	0.0378046	0.0133994	0.1041	0.0082
rs4936175	0.0122	-0.040822	-0.0015478	0.00587941	-0.0613491	1.4e-12	0.129998	0.426	0.101	0.0929994	0.0017	0.0269611	0.00194235	0.0035781	0.0364788	0.00650109	0.4117	0.0079
rs4953577	0.0099	-0.0295588	-0.000696994	-0.00951183	-0.0283109	9.9e-09	0.249266	0.719999	0.00782006	0.44	0.0017	0.0256557	0.00194059	0.00357729	0.0364978	0.0168964	0.0335699	0.0079
rs4954638	-0.0118	0.0392207	0.00482841	-0.0061201	-0.0103059	2.9e-09	0.220298	0.0309001	0.14	0.81	0.002	0.0319977	0.00223672	0.00414505	0.0424304	0.00879859	0.3943	0.0104
rs4963120	0.013	0.0100503	-0.000218297	-0.00555397	-0.0541341	3.6e-13	0.61868	0.911	0.121	0.14	0.0018	0.0201927	0.00194474	0.00358508	0.036863	0.0009995	0.9076	0.0087
rs498240	-0.0267	-0.223144	0.00170962	-0.0308503	-0.0572933	1.6e-15	0.000218087	0.665001	3.05e-05	0.4	0.0033	0.0603566	0.00395348	0.00739579	0.0686373	0.00519647	0.749501	0.0163
rs4985155	-0.012	-0.0304592	-0.00118413	-0.00250124	-0.0472874	3e-12	0.329878	0.564	0.508	0.22	0.0017	0.0312607	0.00204892	0.00377506	0.0384461	0.0133994	0.1109	0.0084
rs4986044	-0.0164	0.0582689	-0.00162907	-0.00139619	0.0761424	3.3e-23	0.0376019	0.4	0.696	0.0359998	0.0016	0.028025	0.00193608	0.00356943	0.0363646	-0.00660174	0.4357	0.0085
rs4989244	-0.0113	0.0295588	0.00240151	0.0123425	-0.0376829	7.5e-11	0.246251	0.217	0.000588004	0.3	0.0017	0.0254926	0.00194788	0.00359303	0.036634	0.0010994	0.8939	0.008
rs501480	0.0003	0.198851	-0.00164956	-0.00929936	-0.0661226	0.83	2.07e-11	0.393	0.00892997	0.0690001	0.0016	0.0296764	0.00192934	0.0035557	0.0363196	-0.023697	0.00394103	0.0082
rs506338	0.0134	-0.0198026	-0.00513416	-0.0117065	-0.0230629	7.8e-14	0.609528	0.0152999	0.00269998	0.57	0.0018	0.038772	0.00211729	0.00390216	0.0401708	-0.00479847	0.621299	0.0097
rs512681	-0.0011	-0.301105	0.00143826	-0.00844088	-0.0520419	0.67	8.75e-13	0.593	0.0894005	0.31	0.0025	0.0421192	0.0026941	0.00496522	0.0514021	0.00679685	0.5416	0.0112
rs535533	0.0104	-0.0202027	0.000842562	0.00971004	-0.0954093	3.4e-09	0.601373	0.67	0.00764997	0.01	0.0018	0.0386709	0.001975	0.00364155	0.0370473	0.00739729	0.3603	0.0081
rs536445	0.014	-0.00995033	-0.00119435	0.009793	0.000429843	4.6e-16	0.787916	0.536	0.00591003	0.99	0.0017	0.0369878	0.00192989	0.00355698	0.0362676	0.0128965	0.1052	0.008
rs543874	0.0475	0.10436	-0.00650888	0.0122341	-0.0244591	1.2e-122	0.00996208	0.00674	0.00554996	0.59	0.002	0.0404945	0.00240247	0.00441174	0.0448537	0.0113036	0.2511	0.0098
rs55657917	0.0034	-0.116534	-0.0195285	-0.0126553	0.303418	0.12	0.000581059	5.51e-17	0.00334003	5e-12	0.0021	0.0338731	0.00233243	0.00431291	0.0439414	0.0198026	0.0400498	0.0097
rs55872084	-0.0019	-0.0100503	0.0127314	-0.000263746	-0.0655362	0.35	0.764035	1.98e-08	0.95	0.12	0.002	0.0334802	0.0022684	0.00418066	0.042212	-0.00300451	0.747901	0.0093
rs559231	0.0135	0.00995033	-0.00145535	-0.000848185	-0.0424344	2.4e-14	0.816264	0.461	0.816	0.26	0.0018	0.0428242	0.001975	0.00363991	0.0373505	-0.00220242	0.789	0.0081
rs56820925	0.0093	0.0392207	-0.00113775	-0.0194594	-0.046773	1.9e-07	0.194534	0.569	1.34e-07	0.21	0.0018	0.030233	0.00199575	0.00369069	0.0377112	-0.00080032	0.9212	0.0082
rs5742914	0.0175	-0.105361	0.0031948	0.00395082	-0.085936	8.8e-11	0.0233577	0.284	0.473	0.13	0.0027	0.0464648	0.00297917	0.00551069	0.0563278	0.0198026	0.1069	0.0123
rs5751239	0.0109	-0.00995033	-0.00413038	-0.0156256	-0.0546875	3.6e-10	0.630001	0.0322998	1.11e-05	0.13	0.0017	0.0206555	0.00193	0.00355679	0.0364453	-0.00060018	0.936	0.0079
rs577525	0.0166	-0.0861777	-0.0031726	0.00105389	-0.0983763	9.7e-22	0.00173664	0.103	0.778999	0.00729995	0.0017	0.0275159	0.00194524	0.00375673	0.0366471	0.000700245	0.9305	0.008
rs592483	-0.0147	0.0202027	-0.000270608	-0.0020276	-0.0132714	2e-18	0.459293	0.889	0.572	0.719999	0.0017	0.0273005	0.00194788	0.00358993	0.0367776	-0.00780034	0.3442	0.0082
rs597808	0.0097	-0.162519	0.000226835	-0.0156449	-0.00226927	4.9e-09	3.51e-08	0.906	1.12e-05	0.95	0.0017	0.0294736	0.00193095	0.00356117	0.0364098	0.010505	0.2483	0.0091
rs6014523	-0.0149	0.00995033	-0.000322848	-0.00175409	-0.051737	1.4e-11	0.722825	0.896	0.702	0.27	0.0022	0.0280538	0.00246888	0.00457502	0.0464948	0.0216016	0.0308099	0.01
rs6019482	-0.0178	-0.0202027	-0.00399234	-0.004753	-0.00706207	2.8e-14	0.572256	0.124	0.322	0.89	0.0023	0.0357739	0.00259879	0.00480126	0.0489082	0.0298015	0.00482003	0.0106
rs6023633	-0.0138	-0.0676586	-0.00603754	-0.00706511	-0.0231905	5.1e-11	0.0285023	0.00824992	0.0929994	0.6	0.0021	0.0308901	0.00228524	0.00420721	0.0438769	0.0160997	0.0848809	0.0093
rs6050446	0.0343	0.0100503	0.018874	0.0583075	-0.227574	4.4e-13	0.87846	0.000705992	1.56e-08	0.0269998	0.0047	0.0657221	0.00556563	0.0103074	0.102812	0.0272993	0.2432	0.0234
rs610634	-0.0138	0.0392207	0.00379148	-0.00918045	0.0922611	1e-09	0.338006	0.13	0.0461998	0.05	0.0023	0.0409354	0.00250003	0.00460754	0.0471076	-0.0153023	0.1335	0.0102
rs6106989	0.0107	-0.00995033	0.0108994	0.0100306	0.0193831	2e-09	0.626011	3.81e-08	0.00632995	0.6	0.0018	0.0204173	0.00198336	0.00367494	0.0371597	0.00909848	0.2773	0.0083
rs6138482	0.0147	-0.0202027	0.0104921	0.00800917	-0.0182757	5.8e-13	0.500117	1.33e-05	0.0717001	0.69	0.002	0.0299608	0.00240705	0.00444954	0.0454402	0.00990083	0.3106	0.0098
rs621042	-0.0107	0.0198026	0.00231562	0.00208132	-0.00781534	6.3e-10	0.477267	0.231	0.56	0.83	0.0017	0.0278634	0.00193642	0.00356943	0.0364548	0.00420116	0.595701	0.008
rs6265	-0.0412	0.00995033	-0.0132389	-0.0317863	0.0396853	1e-86	0.843443	1.01e-07	3.77e-12	0.39	0.0021	0.0503836	0.00248423	0.00457843	0.0463421	0.0218985	0.0279299	0.0099
rs6419734	-0.0174	0.0304592	-0.00267184	0.00766348	0.148191	1.9e-12	0.560867	0.327	0.127	0.00409996	0.0025	0.0523755	0.0027241	0.00502051	0.0516446	0.00540458	0.6254	0.011
rs6433897	0.0043	0.0618754	0.0034859	0.0224483	-0.0888558	0.0269998	0.0850707	0.114	3.16e-08	0.0309999	0.002	0.0359324	0.00220468	0.00405809	0.0411735	-0.00459941	0.613999	0.0091
rs6443750	0.0148	0.0512933	0.00133759	0.0142755	-0.0107416	3.2e-12	0.160441	0.582	0.00142001	0.81	0.0021	0.0365444	0.00242997	0.00446982	0.0457476	-0.00919757	0.4024	0.011
rs6445538	0.0149	0.0198026	0.00561344	0.0233389	-0.0319748	1.4e-13	0.49457	0.0137	2.84e-08	0.46	0.002	0.0289911	0.00227842	0.00420538	0.0429848	-0.0287041	0.00198999	0.0093
rs6448587	-0.0167	0.00995033	9.2e-05	-0.00458991	0.0637544	2.3e-13	0.578049	0.971	0.324	0.18	0.0023	0.0178887	0.0025218	0.00465795	0.0480365	-0.00580313	0.5706	0.0102
rs6449532	-0.0127	-0.040822	0.000301225	-0.00212724	-0.00351236	1.2e-12	0.232458	0.881	0.567	0.93	0.0018	0.0341878	0.00201715	0.00371999	0.0377414	0.012304	0.1367	0.0083
rs6461115	-0.0144	0.0295588	0.0060839	-0.00941442	0.0102731	1.2e-13	0.438842	0.00824005	0.0269998	0.81	0.0019	0.0381823	0.00230279	0.00425735	0.0435882	-0.0260965	0.005767	0.0095
rs6471941	0.0156	-0.0304592	-0.00160001	-0.00541204	-0.0567705	3.1e-13	0.442719	0.528	0.246	0.24	0.0021	0.0396806	0.00253301	0.00465795	0.0485318	-0.00270365	0.7984	0.0105
rs6477694	-0.0123	-0.0198026	-0.00102731	-0.00568293	-0.0346162	3.8e-13	0.492206	0.61	0.125	0.36	0.0017	0.028833	0.00201085	0.00369927	0.0380664	-0.00900038	0.2722	0.0082
rs6504165	-0.0135	-0.0202027	-0.000434246	-0.00931632	0.0668269	4e-13	0.520668	0.845	0.0227002	0.11	0.0019	0.0314529	0.00221889	0.00408941	0.0416881	0.00180162	0.8431	0.009
rs653264	-0.0099	-0.00995033	-0.00268355	-0.00244142	0.0262546	9.3e-09	0.749516	0.165	0.493	0.47	0.0017	0.0311653	0.00193166	0.00356117	0.0363872	-0.000300045	0.9698	0.0079
rs6545709	-0.0203	0.00995033	0.00332681	0.0105571	0.0544762	1.5e-11	0.8123	0.299	0.0722005	0.37	0.003	0.0419032	0.00320123	0.00587412	0.0611619	0.0170046	0.2201	0.0139
rs6545714	-0.0191	-0.0198026	-0.000382456	-0.0149568	-0.0181203	9.1e-31	0.474324	0.846	3.97e-05	0.630001	0.0017	0.0276781	0.001975	0.00363828	0.0371325	-0.00749804	0.3572	0.0081
rs6548834	0.0136	-0.040822	-0.00216479	0.00491823	-0.0652816	1.8e-14	0.216724	0.28	0.182	0.0830004	0.0018	0.0330466	0.00200134	0.00368637	0.0376043	-0.00830439	0.3102	0.0082
rs6556301	-0.0111	0.00995033	-0.00605386	-0.00044746	-0.031139	4.1e-10	0.697029	0.00249	0.903	0.41	0.0018	0.0255573	0.00200134	0.00369059	0.0378009	-0.00020002	0.9851	0.0086
rs6561766	-0.0168	0.0618754	-0.0076618	-0.00722169	0.125667	1.2e-09	0.167464	0.00960993	0.183	0.0269998	0.0028	0.0448243	0.00295781	0.00541288	0.0569292	-0.0160997	0.1997	0.0126
rs6564360	0.0135	0.00995033	-0.00218626	-0.00331041	-0.0565428	1.2e-09	0.705323	0.383	0.473	0.22	0.0022	0.0263135	0.00250451	0.00461742	0.0465817	0.00979784	0.3363	0.0102
rs6573197	-0.0033	-0.00995033	-0.0122755	-0.00964253	-0.0435241	0.0870001	0.854255	9.3e-09	0.0143999	0.28	0.0019	0.0541685	0.00213689	0.00393983	0.040135	0.00039992	0.9619	0.0089
rs6587552	-0.0173	0.0100503	-0.00666229	-0.0125682	0.0403267	1.6e-17	0.834967	0.00332001	0.00256998	0.35	0.002	0.0482411	0.00226918	0.0041686	0.0430064	0.00769957	0.4054	0.0092
rs6594967	-0.0109	0.0487902	0.00141119	0.0011597	0.0240476	3.4e-09	0.0932954	0.494	0.761001	0.53	0.0018	0.0290718	0.00206282	0.00380486	0.0386729	-0.00229736	0.7858	0.0084
rs663129	0.0545	-0.0202027	-0.00513276	0.00250174	0.0314779	1.6e-178	0.573465	0.0241002	0.551001	0.46	0.0019	0.0358868	0.00227506	0.00419292	0.0428267	-0.0166986	0.0697108	0.0092
rs6661316	0.0106	0.0304592	-0.00633829	-0.00633785	-0.0809536	6.8e-11	0.323835	0.00122	0.0782006	0.0280001	0.0016	0.0308727	0.00195604	0.00359966	0.0367721	-0.00500249	0.5294	0.008
rs6662747	0.0109	0.00995033	-0.00104423	0.000904749	-0.0949473	3.5e-10	0.704503	0.59	0.799	0.00920005	0.0017	0.0262369	0.00193574	0.00355969	0.0364555	-0.00590255	0.4718	0.0082
rs6669839	0.0128	0.0295588	0.00682062	0.0260041	0.0539948	1.9e-09	0.347339	0.00437996	3.36e-09	0.22	0.0021	0.0314535	0.00239357	0.0043955	0.0444246	0.0180953	0.0674699	0.0099
rs6671847	0.0043	0.198851	-0.00135703	0.00221762	-0.0634383	0.0129999	6.64e-12	0.483	0.533	0.0819993	0.0017	0.0289651	0.00193271	0.00355559	0.036417	-0.0158957	0.0459801	0.008
rs6676084	-0.0122	-0.0202027	-0.0041284	-0.00778779	0.0522659	4.9e-12	0.46255	0.0486004	0.0433002	0.18	0.0018	0.0274996	0.00209318	0.00385082	0.0391477	-0.00280393	0.746299	0.0087
rs6679677	-0.002	0.336472	-0.00463097	-0.0106776	-0.1075	0.46	4.55e-13	0.144	0.0657007	0.0729995	0.0027	0.0464854	0.00316567	0.00579929	0.0600625	0.0036035	0.7822	0.0131
rs6690764	-0.0154	0.040822	-0.00554769	-0.00435817	-0.108271	6.3e-12	0.213124	0.02	0.32	0.015	0.0022	0.0327882	0.00238514	0.00438013	0.044711	0.00699547	0.4683	0.0096
rs6691857	-0.0347	-0.0833816	-0.0173137	-0.0221928	0.265979	6.9e-12	0.319045	0.00247002	0.0379997	0.0109999	0.0051	0.083681	0.0057206	0.0107023	0.105128	-0.0198048	0.4085	0.024
rs6692586	-0.0192	0.0100503	-0.00282991	0.00188265	-0.0755771	1.1e-16	0.753371	0.279	0.696	0.12	0.0023	0.0319874	0.00261625	0.0048131	0.0487436	-0.00750179	0.4784	0.0106
rs6710871	0.0179	0.0392207	-0.00375334	0.00946319	0.00633675	1e-13	0.299335	0.181	0.0669993	0.9	0.0024	0.03779	0.00280538	0.0051703	0.0520317	0.00580313	0.6125	0.0114
rs6728726	0.057	0.0100503	0.00722069	0.0354486	0.0916628	2.8e-153	0.888507	0.00474002	6.73e-14	0.0549997	0.0022	0.071689	0.0025561	0.00473279	0.0477585	0.0235962	0.0267399	0.0106
rs6738445	0.0133	-0.0295588	0.00240815	0.0134133	-0.0241588	1.9e-13	0.367458	0.259	0.000669993	0.55	0.0018	0.0327977	0.00213689	0.00393827	0.0402315	-0.0109993	0.2077	0.0087
rs6739804	0.009	0.0512933	-0.0129688	-0.0118014	-0.00432943	1.2e-06	0.123913	4.72e-10	0.00344001	0.91	0.0019	0.0333386	0.00208202	0.00403364	0.0392934	-0.00950469	0.2629	0.0085
rs6759670	-0.0116	-0.0392207	0.000536984	0.000346917	0.0424294	1.9e-09	0.272856	0.803	0.93	0.3	0.0019	0.0357687	0.00215311	0.0039638	0.0405738	0.0018982	0.836	0.009
rs6764533	0.0116	0.0198026	-0.00340066	0.0088844	-0.0171874	1.4e-10	0.543533	0.0908992	0.0166001	0.649999	0.0018	0.032598	0.00201085	0.00370828	0.0377557	0.0009995	0.9013	0.0082
rs6777784	0.0105	-0.0198026	0.00276662	0.0117218	-0.0928448	4.7e-09	0.549278	0.165	0.00138	0.0129999	0.0018	0.0330682	0.00199146	0.00367024	0.0371962	0.0176041	0.0321299	0.0082
rs6781254	0.0112	-0.0100503	0.00407965	-0.00485335	-0.0342973	4.9e-10	0.758677	0.0537997	0.214	0.39	0.0018	0.032714	0.0021152	0.0038983	0.0396747	0.020998	0.01431	0.0086
rs6804842	0.0156	-0.0198026	0.00216547	0.00843926	0.0655903	3.6e-21	0.543551	0.267	0.0189998	0.0739997	0.0017	0.0325994	0.00195253	0.00359851	0.0367736	0.0191013	0.0168601	0.008
rs6819344	0.0103	0.0198026	0.00140933	0.000319599	0.000938723	6.1e-10	0.476604	0.475	0.93	0.98	0.0017	0.0278215	0.00197153	0.00363509	0.0370558	0.00970278	0.2279	0.008
rs682011	-0.0049	0.0304592	0.0110068	0.017682	0.010816	0.00479999	0.248016	1.53e-08	8.04e-07	0.77	0.0017	0.0263675	0.00194575	0.00358697	0.0365187	-0.00249688	0.7493	0.008
rs6827083	0.0097	0.00995033	0.00278292	0.0118489	-0.111462	4.8e-09	0.860072	0.153	0.00093901	0.00230001	0.0016	0.0564454	0.00194843	0.00358893	0.0365666	0.0196008	0.0163501	0.0082
rs6841761	-0.0131	-0.0582689	0.00434006	0.00530191	-0.00489795	6.4e-16	0.0189282	0.025	0.137	0.89	0.0016	0.0248276	0.00193514	0.00356645	0.0364168	0.0111971	0.1572	0.0079
rs6849518	0.0173	0.076961	0.00706064	0.0185102	0.0327133	2.6e-11	0.0433511	0.0145001	0.000501003	0.55	0.0026	0.0380937	0.00288731	0.0053213	0.0550908	0.0133998	0.2586	0.0119
rs6850639	0.0124	-0.0202027	0.000354348	0.0103901	-0.0540062	1.8e-09	0.491379	0.884	0.0210999	0.23	0.0021	0.0293594	0.00243943	0.0045047	0.0452765	-0.00210221	0.8379	0.0101
rs6852276	0.0108	-0.0202027	0.00332718	-0.00123596	0.0507062	8.5e-11	0.400474	0.0911003	0.734	0.17	0.0017	0.0240287	0.0019674	0.0036289	0.0370381	-0.00219758	0.7854	0.0081
rs6864049	0.0125	-0.0861777	-0.00110946	0.0069968	0.0144704	6.7e-14	0.00186926	0.565999	0.0497004	0.69	0.0017	0.0277076	0.00193426	0.0035659	0.0366697	-0.00960374	0.2266	0.008
rs6870983	-0.0204	0.0198026	0.011582	-0.0135031	-0.143592	6.5e-25	0.545924	9.4e-07	0.00209002	0.0012	0.002	0.0327924	0.00236416	0.00438793	0.0442726	0.0199987	0.0363103	0.0096
rs6889239	0.0002	0.277632	-0.0039065	-0.00621614	0.0182445	0.93	2.19e-18	0.0830998	0.135	0.67	0.002	0.03174	0.00225542	0.00416264	0.0423595	-0.0115036	0.2626	0.0103
rs6893752	0.0036	-0.00995033	-0.00537114	-0.0240995	0.0485504	0.0649995	0.880164	0.0151999	3.25e-09	0.24	0.002	0.0660006	0.00221314	0.00407356	0.0415889	-0.00159872	0.8617	0.0091
rs6898812	-0.0104	0.00995033	-0.00206892	-0.00562595	0.0411429	4.2e-09	0.70476	0.289	0.117	0.26	0.0018	0.0262608	0.00194627	0.00358697	0.0365893	-0.00690378	0.3908	0.008
rs6901756	-0.0146	0.076961	0.00254817	0.00686556	-0.0811344	2.9e-09	0.071351	0.384	0.203	0.13	0.0025	0.0426793	0.00292681	0.00539409	0.0537452	0.00369682	0.7626	0.0123
rs6921533	-0.0118	-0.0295588	0.000655225	-0.00672467	-0.0146032	5.6e-10	0.361573	0.758	0.0866004	0.719999	0.0019	0.0323978	0.00212583	0.00392191	0.0401585	-0.00249688	0.7961	0.0098
rs6936016	0.0104	0.0618754	-0.00227912	0.00378276	0.0356899	9.7e-09	0.0677298	0.259	0.31	0.35	0.0018	0.0338709	0.0020224	0.00372727	0.0380833	0.0326988	8.92709e-05	0.0083
rs6948707	-0.007	-0.0202027	-0.00339079	0.0224656	-0.0175996	5.7e-05	0.458678	0.0827999	4.5e-10	0.630001	0.0017	0.0272632	0.00195442	0.00360199	0.0367315	-0.015002	0.0701197	0.0083
rs6968554	0.01	0.0725707	0.00409649	-0.00406438	0.000705703	3.5e-09	0.012961	0.0408	0.272	0.99	0.0017	0.0292054	0.00200366	0.00369489	0.0376119	-0.00149888	0.8529	0.0083
rs6985109	-0.0177	-0.113329	0.00362903	-0.0141451	-0.0178061	1.5e-26	0.000214986	0.0618002	7.76e-05	0.62	0.0017	0.0306234	0.00194258	0.00358133	0.0363787	-0.00020002	0.9838	0.0079
rs7006629	0.0109	-0.00995033	3.38e-05	0.00620777	-0.0222044	2.5e-10	0.717175	0.986	0.0810998	0.54	0.0017	0.027469	0.00193166	0.0035604	0.0361486	-0.00500249	0.5301	0.0079
rs7024334	-0.0138	-0.0392207	-0.00488455	-0.00874272	-0.0490584	3.1e-12	0.293721	0.0358996	0.0415997	0.26	0.002	0.0373533	0.00232862	0.00429163	0.0438139	-0.0160997	0.0938707	0.0096
rs7024924	0.0041	-0.0304592	0.00211338	0.0257703	-0.036306	0.0700003	0.426514	0.405	3.96e-08	0.450001	0.0023	0.0383052	0.0025387	0.00468939	0.047717	0.0217958	0.0369403	0.0104
rs702820	0.017	0.0676586	0.0029464	-0.00139628	0.0561299	1.9e-10	0.128454	0.324	0.8	0.32	0.0027	0.0445056	0.00299007	0.00551069	0.0566537	0.00749804	0.537499	0.0122
rs7083450	0.0159	-0.0198026	-0.00974995	0.0125019	-0.0273647	1.7e-12	0.565349	0.000207998	0.0097499	0.58	0.0023	0.0344446	0.0026246	0.00483712	0.0500709	-0.00140098	0.8985	0.0106
rs7084454	0.0193	0.00995033	-0.000833504	0.0240234	-0.222124	4e-25	0.812317	0.687	2.87e-10	1e-08	0.0019	0.0419071	0.0020645	0.00380797	0.0388121	0.00590255	0.483	0.0085
rs7097397	0.0001	-0.18633	0.00067134	0.000764876	0.0245992	0.97	8.6e-11	0.737999	0.836	0.51	0.0018	0.0287118	0.00200601	0.00370149	0.0376539	0.012304	0.1387	0.0083
rs7102454	0.0158	0.0202027	-0.00105475	0.00397963	0.012093	2.4e-18	0.41891	0.601999	0.285	0.75	0.0018	0.0249936	0.0020224	0.00372727	0.0378624	0.002002	0.8103	0.0082
rs7106546	-0.004	-0.0295588	0.0130275	0.0060098	-0.0312361	0.0479999	0.360833	1.28e-08	0.155	0.47	0.002	0.0323479	0.00228869	0.00421805	0.0429272	0.0277027	0.00322003	0.0094
rs7117238	-0.0131	0.0392207	0.00418521	0.0114533	-0.12588	2.5e-09	0.236481	0.112	0.0184999	0.0109999	0.0022	0.0331304	0.00263122	0.00486166	0.0495333	-0.00559563	0.6037	0.0107
rs7123876	0.0119	0.0392207	-0.00224688	0.0119101	-0.137654	2.2e-10	0.203931	0.314	0.00363999	0.00109999	0.0019	0.030872	0.00222474	0.00409477	0.0422844	0.00120072	0.8946	0.0091
rs7124681	0.0263	-0.0618754	-0.0120456	-0.00812205	-0.119808	3.2e-58	0.0294822	9.8e-10	0.0252	0.00109999	0.0016	0.0284226	0.00196966	0.00362867	0.0367231	-0.010505	0.1883	0.008
rs7133378	0.0125	-0.0100503	0.00200976	-0.00464415	-0.0319576	9.4e-13	0.853817	0.331	0.224	0.41	0.0018	0.0545471	0.00206961	0.00381747	0.0389676	0.011296	0.1856	0.0085
rs7134628	0.0172	0.0198026	-0.00465664	-0.00624603	-0.118035	1.2e-09	0.703967	0.139	0.281	0.0460002	0.0028	0.0521162	0.00314667	0.00579929	0.0591317	0.0314987	0.01431	0.0128
rs7138803	0.03	-0.0100503	-0.00972052	-0.00379855	0.0299028	2.3e-71	0.822524	1.05e-06	0.301	0.43	0.0017	0.0448076	0.00199251	0.00367219	0.0376517	0.0116024	0.1537	0.0081
rs7144011	0.0282	-0.0100503	-0.00907857	-0.0104369	-0.0617842	5.2e-47	0.7538	0.000107999	0.016	0.16	0.002	0.0320448	0.00234408	0.00433367	0.0435743	0.00590255	0.5365	0.0096
rs7147503	-0.0119	0.0582689	0.00596066	0.00917906	0.0783086	2e-11	0.042846	0.00280001	0.0125	0.0379997	0.0018	0.0287718	0.00199466	0.00367751	0.0376475	0.00509699	0.5459	0.0085
rs7164727	0.0182	-0.00995033	-0.000249504	0.00645864	-0.071651	3.3e-25	0.644911	0.904	0.0886993	0.064	0.0017	0.0215916	0.00205787	0.00379265	0.0386618	0.0178006	0.0386296	0.0086
rs7172627	0.0117	-0.0100503	0.000264265	-0.000359621	-0.0192486	1.1e-11	0.676412	0.891	0.92	0.6	0.0017	0.0240805	0.0019325	0.00356078	0.0363453	-0.00699547	0.3793	0.0079
rs7181498	-0.0163	-0.0198026	-0.00535761	-0.0163957	0.078044	1e-19	0.557123	0.00775997	9.84e-06	0.04	0.0018	0.0337284	0.00201209	0.0037129	0.037917	-0.0036035	0.6612	0.0082
rs7186893	-0.0141	0.0295588	0.0013197	-0.016491	0.0759557	6.5e-13	0.403684	0.546	4.26e-05	0.0629999	0.002	0.0353972	0.00218438	0.00402339	0.0408163	-0.00650109	0.4593	0.0088
rs7195386	-0.0133	0.0618754	0.00157764	-0.00126736	0.0498389	1.1e-14	0.0322894	0.415	0.722	0.17	0.0017	0.0289028	0.00193317	0.0035563	0.0363673	-0.00860289	0.2745	0.0079
rs7197072	-0.0057	0.0198026	0.00559626	-0.0247672	0.0187689	0.00589997	0.544549	0.0124	2.77e-09	0.67	0.0021	0.0326804	0.00223672	0.0041686	0.043376	-0.000900405	0.9309	0.0103
rs719802	-0.0101	0.0202027	-0.00566703	-0.00293962	-0.02111	9.5e-09	0.584594	0.00423	0.421	0.57	0.0018	0.0369548	0.00198143	0.00365177	0.0373	-0.0167981	0.0379001	0.0081
rs7209235	-0.0111	-0.0198026	-0.00222508	-0.00885562	0.0644891	8e-09	0.541929	0.295	0.0234002	0.11	0.0019	0.0324686	0.00212153	0.00390605	0.0398235	-0.00140098	0.8753	0.0091
rs7217226	0.013	-0.0202027	0.00643818	-0.00361508	0.0288935	2.6e-14	0.473452	0.00143001	0.33	0.450001	0.0017	0.0281817	0.00201587	0.0037129	0.0379383	-0.00590255	0.4754	0.0083
rs7224742	0.0051	-0.0295588	-0.00186991	-0.0207099	0.0321936	0.00369999	0.380761	0.346	1.43e-08	0.39	0.0018	0.0337239	0.00198433	0.00365532	0.0373003	-0.00460057	0.572	0.0081
rs7235205	0.0141	0.0582689	-0.00525039	0.00851134	-0.0346481	4.4e-14	0.0525872	0.017	0.0357998	0.41	0.0019	0.0300619	0.00219915	0.00405302	0.0421005	-0.00449986	0.616401	0.0089
rs7239114	0.0124	0.0100503	0.000963265	0.00292008	-0.0161048	1.2e-13	0.856925	0.619001	0.414	0.66	0.0017	0.0557454	0.00193819	0.00357278	0.0366527	0.0100988	0.2231	0.0083
rs7249143	0.0126	0.00995033	0.00202122	-0.00488257	-0.0275233	3.6e-11	0.861211	0.337	0.208	0.49	0.0019	0.0569134	0.00210498	0.00387213	0.0397049	0.00079968	0.9237	0.0088
rs7254892	0.0281	0.182322	-0.007666	-0.00382688	0.0615635	4e-09	0.0172719	0.159	0.701	0.55	0.0048	0.0765778	0.00544799	0.00998127	0.102782	-0.0117993	0.604399	0.0228
rs7313220	-0.0122	-0.0392207	0.000764687	-0.00105805	0.0183007	1.6e-12	0.118663	0.692	0.766	0.61	0.0017	0.0251349	0.00192989	0.00355661	0.0362559	0.0127003	0.1076	0.0079
rs731834	-0.0107	0.0295588	0.000938131	-0.00494481	-0.00367768	1.6e-09	0.374134	0.627001	0.164	0.92	0.0018	0.0332586	0.00193111	0.00355935	0.0364768	-0.00249688	0.7586	0.008
rs7332115	-0.0159	-0.040822	-0.000437681	-0.00757042	0.0185722	3.6e-21	0.228443	0.826	0.0392004	0.62	0.0017	0.0338946	0.00199358	0.00367219	0.0375576	0	0.9978	0.0082
rs7334078	-0.0121	-0.0304592	0.0033038	0.00127073	0.0830128	2.2e-10	0.378597	0.124	0.748001	0.0389996	0.0019	0.0345937	0.00214605	0.00395946	0.0402195	-0.00039992	0.9679	0.0088
rs733594	0.0138	0.0304592	-0.000591791	-0.00172103	-0.0552088	5.9e-14	0.336982	0.785001	0.667	0.18	0.0018	0.0317235	0.00216525	0.00399055	0.0407478	-0.00810274	0.3633	0.0089
rs7386188	0.0019	0.494296	-0.00920374	0.00241118	-0.0226213	0.69	1.1e-08	0.0837992	0.809	0.82	0.0048	0.0865089	0.00532266	0.00995201	0.102283	0.00240288	0.9227	0.0244
rs7421089	-0.0135	0.0100503	0.00484764	-0.0106398	0.126612	7.5e-13	0.811298	0.0224999	0.00654998	0.0015	0.0019	0.0420953	0.00212583	0.00391392	0.0399313	-0.0278972	0.00131501	0.0087
rs7488867	-0.0204	-0.0725707	0.000997141	0.00192862	0.0739477	8.4e-24	0.030031	0.653	0.636999	0.0759994	0.002	0.0334477	0.00221314	0.00408409	0.0416338	-0.00180162	0.841	0.009
rs7498665	0.0271	0.0295588	-0.0131734	-0.00296437	-0.0233702	5.6e-60	0.364556	2.4e-11	0.413	0.53	0.0017	0.0325998	0.00197256	0.00362155	0.0371888	-0.00330453	0.6844	0.0081
rs7519259	0.0125	-0.0295588	0.0070105	0.0254259	-0.0758073	3.8e-13	0.229207	0.000298003	9.76e-13	0.0369999	0.0017	0.0245831	0.00193693	0.00356383	0.0364398	0.0199007	0.0130599	0.008
rs7534091	0.0113	-0.0100503	0.0022789	0.00195396	0.0574693	1e-09	0.696906	0.302	0.630001	0.16	0.0019	0.0258031	0.00220309	0.00404798	0.0411059	-0.00580313	0.5252	0.0091
rs7535528	-0.0152	-0.0304592	-0.000515858	-0.00277815	0.0540562	1.4e-16	0.376364	0.797	0.453	0.15	0.0018	0.0344321	0.00200494	0.00369927	0.0377411	0.023404	0.00808295	0.0088
rs7536433	-0.0156	0.0392207	0.00200687	-0.0159178	0.0937684	9.8e-15	0.301852	0.397	0.000259998	0.0350002	0.002	0.0379873	0.0023684	0.00436473	0.0444017	0.00860289	0.3795	0.0097
rs7550711	0.0649	0.0295588	-0.000293543	0.0227223	0.0930153	3.2e-38	0.690995	0.96	0.032	0.42	0.005	0.0743608	0.00584752	0.0105943	0.115277	0.0483996	0.0369199	0.0232
rs7551507	-0.0184	0.0304592	-0.00720926	-0.0217665	-0.063989	9.3e-30	0.338775	0.000212002	1.27e-09	0.08	0.0016	0.0318415	0.00194774	0.00358324	0.0365514	-0.005103	0.5266	0.0081
rs755407	-0.0116	0.040822	0.00304753	-0.00312997	0.063297	2.3e-10	0.19718	0.158	0.432	0.12	0.0018	0.0316541	0.00216034	0.00398149	0.0411984	-0.0218985	0.0129399	0.0088
rs7555507	0.0016	0.0198026	-0.000343599	-0.0241444	0.0635608	0.35	0.521212	0.859	1.14e-11	0.0790005	0.0017	0.0308702	0.00193289	0.00355604	0.0361625	-0.0393959	6.16595e-07	0.0079
rs7557796	-0.016	-0.00995033	0.00357701	0.00316708	-0.0560043	2.3e-19	0.716302	0.0772005	0.396	0.14	0.0018	0.0273807	0.00202509	0.00372727	0.0380349	-0.000699755	0.9293	0.0083
rs7560871	0.0218	-0.0725707	-0.00566308	0.00177664	-0.0278019	9.6e-11	0.223242	0.125	0.792	0.69	0.0034	0.0595842	0.00369418	0.00675376	0.0708092	0.0263985	0.0814592	0.0152
rs7561278	-0.0159	0.0295588	0.00544512	0.00599722	0.07078	5.7e-14	0.420507	0.0196002	0.164	0.11	0.0021	0.0366943	0.00233243	0.00430576	0.0442592	-0.0044003	0.6488	0.0097
rs7565976	-0.0114	0.0582689	-0.00298494	-0.00634109	0.0405523	2.6e-09	0.0577351	0.145	0.0927001	0.3	0.0019	0.030705	0.00204525	0.00376939	0.0390219	0.0203025	0.0217601	0.0088
rs756717	-0.0148	0.00995033	0.00320165	-0.00254541	0.0427083	5.4e-18	0.746774	0.105	0.483	0.26	0.0017	0.0308159	0.00197422	0.0036289	0.0375746	-0.0031951	0.6959	0.0082
rs7567655	0.027	0.0295588	0.00111713	-0.00438225	0.194669	1.3e-09	0.701643	0.834	0.656	0.0549997	0.0045	0.0771559	0.00533783	0.00982359	0.101604	0.00170145	0.9363	0.0219
rs7573263	0.0137	0.00995033	-0.00468642	-0.0123596	-0.00359731	3.6e-15	0.607633	0.0173002	0.000674994	0.92	0.0017	0.0193791	0.00196985	0.0036289	0.0371417	0.012304	0.1262	0.008
rs7607351	-0.0119	-0.0100503	0.000237532	-0.000303276	0.0365499	8.4e-12	0.821234	0.904	0.933	0.32	0.0017	0.0444788	0.00195913	0.00361197	0.0369173	-0.00689617	0.3905	0.008
rs7607369	-0.0117	-0.00995033	-0.00042418	-0.00321859	0.0158878	9.3e-13	0.699447	0.827	0.369	0.66	0.0016	0.0257736	0.00194627	0.00358508	0.0364509	-0.0154008	0.05434	0.008
rs761423	-0.0113	-0.0304592	0.00098129	-0.00155829	-0.0141666	5.5e-11	0.377242	0.612999	0.663001	0.7	0.0017	0.0344956	0.00194324	0.00357497	0.0363338	0.0127003	0.1255	0.0083
rs762147	0.0115	-0.0295588	-0.00110107	0.0051606	-0.039741	3.3e-09	0.445696	0.611	0.194	0.33	0.0019	0.03876	0.00216774	0.00398149	0.0406685	-0.00760104	0.3913	0.0089
rs7631735	0.0104	0.040822	0.00210972	0.020086	-0.144961	2.8e-09	0.15912	0.287	4.2e-08	8.5e-05	0.0018	0.0289921	0.00198466	0.00366109	0.0368917	-0.0153979	0.0594306	0.0082
rs7636868	-0.0112	0.0100503	0.0011804	-0.00495544	0.0731606	2.6e-09	0.859786	0.573	0.199	0.064	0.0019	0.0568952	0.00209323	0.00385781	0.039478	-0.0244976	0.00452199	0.0086
rs7640424	-0.0136	0.00995033	0.00309787	-0.0101683	-0.0318991	2.3e-14	0.783738	0.137	0.00810998	0.41	0.0018	0.0362556	0.00208385	0.00384053	0.0390837	-0.00670241	0.438	0.0086
rs7652415	0.0156	-0.040822	0.00148211	0.00623041	-0.030463	9.7e-10	0.369897	0.604999	0.24	0.57	0.0026	0.0455264	0.00286831	0.00530368	0.0539988	-0.012599	0.278	0.0116
rs765875	-0.0121	0.0295588	-0.00235541	-0.00892623	0.0490024	3e-12	0.235277	0.223	0.0121001	0.18	0.0017	0.0249047	0.00192963	0.0035563	0.0362522	0.00149888	0.8519	0.0079
rs76640332	0.0037	-0.139262	-0.0210081	-0.0133176	0.28572	0.4212	0.000444416	1.47e-18	0.00368002	6.3e-11	0.0046	0.0396509	0.00238944	0.00458409	0.0437133	0.00690378	0.5386	0.0112
rs7674623	0.0135	0.0295588	0.00147895	0.00443293	-0.0735973	5.7e-10	0.384872	0.543	0.323	0.11	0.0022	0.0340165	0.00243468	0.0044871	0.0458087	0.0141001	0.1588	0.01
rs7683836	-0.0114	0.0304592	-0.0018641	0.004738	-0.0509818	6.3e-11	0.201877	0.336	0.185	0.16	0.0017	0.0238667	0.00193819	0.0035714	0.0366372	0.0120965	0.1309	0.008
rs7685048	-0.0101	0.10436	0.00196395	-0.00614536	0.0923021	4.1e-09	0.000250611	0.31	0.0848008	0.0109999	0.0017	0.0285009	0.00193514	0.0035659	0.0363044	0.00679685	0.3872	0.0079
rs7694732	-0.0099	0.00995033	-0.00119184	0.00209635	-0.0492436	8.7e-09	0.858822	0.54	0.559	0.18	0.0017	0.0559404	0.00194627	0.00358993	0.0365844	0.00719583	0.3692	0.008
rs7715256	-0.0166	-0.00995033	0.00143436	0.0100919	-0.0156084	2.2e-24	0.839391	0.462	0.00504998	0.67	0.0016	0.0490956	0.00195192	0.00359966	0.0365953	0.00909848	0.2518	0.008
rs7730004	0.0148	0.0304592	0.00265293	0.0108035	0.0182559	9.1e-16	0.295769	0.195	0.00420998	0.64	0.0018	0.0291322	0.00204678	0.00377506	0.0387541	0.0192044	0.0230898	0.0084
rs7730898	0.0168	0.040822	0.000687344	0.0170049	-0.0227625	4.5e-20	0.187539	0.75	1.96e-05	0.58	0.0018	0.0309752	0.00216278	0.003986	0.0408042	0.00689617	0.4372	0.0089
rs774211	-0.0139	0.0392207	-0.00212399	0.00049482	0.00677162	4.6e-10	0.322998	0.422	0.92	0.89	0.0022	0.0396844	0.00264467	0.00489945	0.0488233	0.00280393	0.792801	0.0108
rs7748777	0.0105	-0.0304592	-0.00292777	0.00454925	-0.0294764	1.6e-10	0.377866	0.131	0.204	0.42	0.0016	0.0345407	0.00193896	0.00357423	0.0364724	0.000299955	0.9752	0.008
rs7760082	-0.0122	0.0512933	0.000657882	-0.00178941	0.025113	2.9e-11	0.100771	0.748001	0.636	0.52	0.0018	0.0312549	0.00204989	0.00378083	0.0385778	-0.0131967	0.12	0.0085
rs7768653	0.0008	-0.207014	-0.00180527	-0.00297204	-0.0361479	0.64	3.11e-12	0.358	0.412	0.33	0.0018	0.0296891	0.00196504	0.00362014	0.0372116	-0.016902	0.0358501	0.0081
rs7770443	0.0149	0.0392207	0.00121865	0.00857383	-0.043211	1.3e-09	0.324416	0.655	0.0884993	0.4	0.0025	0.0398009	0.00273182	0.00503472	0.0518633	0.0150955	0.1685	0.011
rs7780752	0.0139	0.00995033	0.00388256	-0.00362814	-0.00727868	1e-14	0.67895	0.0545004	0.33	0.85	0.0018	0.0240407	0.00201845	0.00372239	0.0376905	-0.0189003	0.0226199	0.0083
rs7784465	0.0164	-0.0100503	0.0045926	0.00286007	-0.00385895	1.1e-10	0.728784	0.102	0.58	0.94	0.0025	0.0289849	0.00280538	0.0051703	0.0533961	0.00790113	0.4943	0.0115
rs779206	-0.0127	-0.0295588	-0.00127739	0.00344692	0.00854206	1.1e-10	0.291033	0.562999	0.398	0.84	0.002	0.027995	0.0022103	0.00407356	0.0413423	-0.00150113	0.8701	0.009
rs7801551	-0.0102	0.00995033	-0.00108101	-0.0060256	0.0476198	9.7e-09	0.817919	0.590999	0.103	0.21	0.0018	0.0432205	0.00201085	0.00370149	0.0376769	-0.0171029	0.0372701	0.0082
rs7802342	0.0121	0.0295588	0.00108523	-0.00363607	0.074694	3.1e-10	0.378434	0.611	0.355	0.0619998	0.0019	0.0335596	0.00213241	0.00393003	0.0400022	0.00780034	0.3854	0.0089
rs7805441	0.0109	0.0304592	-0.000406062	0.0151687	0.0176693	3.4e-10	0.261846	0.833	2.04e-05	0.630001	0.0017	0.0271463	0.00192926	0.00355559	0.0365837	0.0155977	0.0767892	0.0088
rs7823055	-0.0001	-0.350657	-8.66e-05	-0.000103631	0.00653929	0.97	1.64e-34	0.964	0.977	0.86	0.0018	0.0286208	0.00194627	0.00358415	0.0369487	-0.00339576	0.6788	0.0082
rs7826312	0.0104	0.0202027	0.000741118	-0.00309451	-0.057758	4.9e-10	0.427466	0.705	0.392	0.12	0.0017	0.0254591	0.00195983	0.00361197	0.0371099	0.00879859	0.2705	0.008
rs7844647	-0.0123	-0.0512933	0.00296575	0.00252884	-0.0220695	2.8e-11	0.159363	0.174	0.529	0.59	0.0018	0.0364502	0.00218047	0.00401859	0.0412083	-0.0154993	0.0854398	0.009
rs784944	-0.0122	-0.00995033	0.00553769	-0.00105158	0.123843	3.9e-10	0.651649	0.0110999	0.793	0.00259998	0.0019	0.0220398	0.00218047	0.00400909	0.0411325	-0.00929665	0.3679	0.0103
rs78517564	0.0081	-0.328504	0.00333438	0.0009624	0.113154	0.00189998	1.9e-10	0.268	0.861	0.04	0.0026	0.0515759	0.00300651	0.00551069	0.055223	-0.00649884	0.5952	0.0123
rs7865157	0.0177	-0.040822	-0.000556702	-0.00111386	0.0474701	3.7e-10	0.44208	0.86	0.847	0.43	0.0028	0.0531062	0.00314667	0.0057751	0.0599522	0.0102968	0.4702	0.0143
rs7869771	-0.014	-0.0100503	-0.000202659	0.00183282	-0.0243645	4.9e-13	0.785985	0.926	0.647	0.55	0.0019	0.037014	0.00217024	0.00400909	0.040421	-0.00610135	0.4941	0.009
rs7874154	0.0127	0.00995033	-0.00210506	0.00455491	0.0623729	1.8e-13	0.766387	0.275	0.2	0.0870001	0.0017	0.0334909	0.00192971	0.00355679	0.0364248	-0.00079968	0.921	0.0079
rs7899106	0.0331	0.0198026	-0.000144368	-0.00456252	0.0496135	1e-18	0.823626	0.974	0.573	0.55	0.0037	0.0888473	0.00441346	0.00810355	0.0830506	-0.0263985	0.1487	0.0183
rs7901883	0.0037	0.0487902	-0.000279282	-0.0245289	-0.11346	0.0739997	0.129504	0.903	7.98e-09	0.00860003	0.0021	0.0321822	0.00229568	0.00425066	0.0432067	-0.0244976	0.00972904	0.0095
rs7903146	-0.0181	-0.040822	-0.00132795	0.00452473	0.0152665	1.3e-23	0.155431	0.534	0.25	0.7	0.0018	0.0287356	0.00213464	0.00393827	0.0399553	-0.00650109	0.4589	0.0087
rs7925214	0.0147	0.0198026	0.00185813	0.00677213	-0.031564	4.4e-17	0.470501	0.336	0.0571005	0.39	0.0018	0.0274403	0.00193095	0.00355935	0.0365224	0.00370313	0.6381	0.008
rs7925748	0.0122	0.0392207	-0.00221536	0.000186931	-0.0528855	3.3e-12	0.129496	0.259	0.959	0.15	0.0018	0.0258696	0.00196582	0.00362444	0.0369489	0.00160128	0.8463	0.0081
rs7929418	-0.0113	0.0100503	-0.000237545	0.00478696	0.0243569	1.7e-10	0.61306	0.905	0.19	0.51	0.0018	0.0198737	0.00197954	0.00365002	0.0371434	-0.00819632	0.311	0.0081
rs7938812	-0.0076	0.0392207	0.00659799	0.0437914	0.0833047	1.6e-05	0.180863	0.000836007	2.71e-33	0.0259998	0.0018	0.0293107	0.00197153	0.00363668	0.0373098	0.0192032	0.01758	0.0081
rs7941030	0.0114	0.0392207	-0.00109249	-0.00249017	-0.0300911	1.5e-10	0.198803	0.581	0.495	0.42	0.0018	0.0305227	0.00198143	0.00365177	0.0373225	0	0.9995	0.0081
rs7947143	-0.018	0.0487902	0.000321478	0.00678885	0.0579509	2.4e-14	0.216676	0.903	0.165	0.24	0.0024	0.0394929	0.00265151	0.00488672	0.0492193	0.00909848	0.4257	0.0114
rs7969559	-0.0136	0.0100503	-0.00326876	-0.0243756	0.0968124	1.5e-12	0.830105	0.128	7.31e-10	0.017	0.0019	0.0468401	0.00214605	0.00395946	0.0404455	-0.00149888	0.8625	0.0089
rs7973955	-0.0126	-0.0100503	0.00513995	-0.00966658	0.0228903	3.7e-11	0.859714	0.0159001	0.0138998	0.57	0.0019	0.0568657	0.00213241	0.00393003	0.040097	-0.00680309	0.4395	0.0088
rs8016771	0.019	-0.0304592	0.0091609	-0.0102978	-0.0902103	1.1e-09	0.593504	0.00681993	0.0978003	0.17	0.0031	0.057065	0.00338597	0.00622111	0.0653938	0.00839514	0.5427	0.0139
rs802460	0.0107	0.0100503	0.00253715	0.00913829	-0.0920827	2.8e-09	0.689968	0.209	0.0138998	0.016	0.0018	0.0251952	0.00201845	0.00371524	0.0381105	-0.00879859	0.2868	0.0083
rs8036040	0.0109	0.0725997	-0.000668321	0.0129676	0.0210261	2.7e-10	0.0118182	0.729001	0.000269998	0.56	0.0017	0.0288377	0.00192928	0.00355576	0.0362679	0.0189984	0.0159001	0.0079
rs8039513	0.0042	0.00995033	0.00804321	0.0263853	-0.100637	0.0599998	0.843436	0.00105	5.68e-09	0.0309999	0.0022	0.0503813	0.00245888	0.00453171	0.0466342	0.0110003	0.2723	0.01
rs8061518	-0.0142	0.00995033	-0.000632205	0.00248266	-0.0327337	1.8e-16	0.794193	0.753	0.502	0.39	0.0017	0.0381427	0.00200725	0.00369273	0.0380893	-0.00850374	0.3037	0.0083
rs8070454	-0.0098	-0.0100503	0.000261369	-7.67e-05	-0.0364842	4.2e-09	0.679592	0.895	0.983	0.33	0.0017	0.0243338	0.00198143	0.00365177	0.0371923	0.0131038	0.1055	0.0081
rs8071182	0.0133	-0.0100503	-0.00228858	0.00862729	0.00609584	2.1e-09	0.882559	0.368	0.0652004	0.9	0.0022	0.0680336	0.00254444	0.00467881	0.0481266	0.0142973	0.1753	0.0106
rs8081039	0.0233	0.0487902	-0.00722517	-0.00848314	0.0469736	6.1e-10	0.394315	0.0785995	0.266	0.55	0.0038	0.0572777	0.00411025	0.00761808	0.0786369	-0.0122042	0.471	0.017
rs8088123	-0.0262	-0.040822	-0.00143473	-0.00581422	0.120207	3.7e-15	0.529612	0.701	0.399	0.0879995	0.0033	0.0649413	0.0037294	0.00689536	0.070493	-0.0122953	0.4157	0.0152
rs811054	0.0141	-0.0295588	0.00573688	0.0108687	-0.0345767	2.7e-17	0.319558	0.00307001	0.00230001	0.35	0.0017	0.0296964	0.00193831	0.0035659	0.0366267	0.0218006	0.00703299	0.0081
rs8123881	0.0196	0.00995033	-0.00322544	0.00296666	0.00919177	4.4e-16	0.768996	0.248	0.564	0.86	0.0024	0.0338804	0.00279681	0.00514098	0.0540377	-0.0156962	0.1811	0.0117
rs8192675	0.0152	0.076961	-0.000634846	0.00746963	-0.0495883	1.4e-17	0.00821391	0.764999	0.0569994	0.21	0.0018	0.0291172	0.00212801	0.00392595	0.0398355	0.0152964	0.0765597	0.0086
rs820071	-0.0121	-0.0304592	-0.00155562	-0.0084347	0.0858214	1.4e-11	0.380128	0.44	0.0229002	0.0239999	0.0018	0.034705	0.00201334	0.003706	0.0379393	0.00539542	0.5114	0.0083
rs823074	-0.0112	0.0392207	0.00715505	0.0065591	0.0665061	1.6e-10	0.145123	0.000266999	0.0694001	0.0710003	0.0017	0.0269193	0.00196194	0.00361066	0.0367901	0.00950503	0.291	0.009
rs833831	-0.016	-0.0304592	-0.00216822	0.000791836	-0.0121909	2.6e-09	0.440701	0.46	0.884	0.83	0.0027	0.0395056	0.002937	0.00545122	0.0557172	-0.0326027	0.00624195	0.0119
rs845084	0.014	-0.0202027	-0.00136116	-0.00744212	-0.00137572	1.3e-12	0.528192	0.535	0.0660998	0.97	0.002	0.0320287	0.0021937	0.00404798	0.0414816	0.000899595	0.923	0.009
rs849135	0.0109	-0.105361	0.0039026	0.00346164	0.0874844	2e-11	0.000129557	0.0431996	0.331	0.016	0.0016	0.0275287	0.00192971	0.00355719	0.0361738	-0.00359646	0.685799	0.0089
rs852056	-0.0128	0.0618754	0.00365769	-0.00571403	-0.0332047	1.8e-10	0.0960086	0.107	0.174	0.43	0.002	0.0371731	0.0022684	0.00420104	0.042313	0.0131967	0.1554	0.0093
rs879620	0.0231	-0.0198026	0.00109676	0.00839505	-0.045176	5.3e-38	0.58513	0.58	0.0213998	0.23	0.0018	0.0362746	0.00197943	0.00365002	0.0373894	-0.0124978	0.1536	0.0088
rs889398	-0.0196	-0.00995033	-0.00216404	-0.0137677	0.0858961	1.3e-32	0.780933	0.269	0.000133999	0.02	0.0016	0.0357793	0.00195923	0.00360318	0.0369489	-0.0203048	0.0118599	0.0081
rs896183	0.0102	0.00995033	-0.00448815	0.00652348	-0.0812257	2.3e-09	0.645584	0.0217	0.0700003	0.0290001	0.0017	0.0216357	0.00195507	0.00360199	0.0372177	0.00299551	0.7134	0.0082
rs901630	-0.0146	-0.0618754	0.00803344	0.00254336	0.084732	1.9e-18	0.0478564	4.91e-05	0.486	0.0230001	0.0017	0.0312717	0.0019777	0.00364829	0.0372068	0.00479847	0.5489	0.0081
rs905938	0.0149	0.00995033	0.00284309	-0.00278706	-0.0240325	1.2e-15	0.782404	0.193	0.488	0.56	0.0019	0.0360273	0.00218699	0.00401859	0.0410889	-0.00269636	0.7618	0.0091
rs9077	-0.0138	-0.0725707	0.00103214	-0.00510681	-0.00585658	3.5e-13	0.0320649	0.615	0.176	0.88	0.0019	0.0338546	0.002052	0.00377506	0.0387688	-0.0122953	0.1792	0.0091
rs925421	-0.0116	-0.0582689	-0.000982266	-0.0108845	0.024742	5.8e-09	0.0555252	0.655	0.00717993	0.55	0.002	0.0304318	0.00219641	0.00404798	0.0416376	-0.0230034	0.0106601	0.009
rs9267677	0.0207	-0.139262	0.00273534	0.0188029	-0.0446247	1.6e-13	0.00296347	0.434	0.00357998	0.47	0.0028	0.0468659	0.00349652	0.00645695	0.0617817	0.00270365	0.8428	0.0136
rs9293503	-0.0118	0.0392207	0.00742024	-0.0101006	-0.328953	4.9e-05	0.34836	0.0198999	0.0884993	2.1e-08	0.0029	0.0418232	0.00318727	0.00593125	0.0586852	0.0105959	0.4089	0.0128
rs9296723	0.0106	0.0198026	0.00259401	0.00501213	-0.00296407	4e-09	0.429155	0.198	0.177	0.94	0.0018	0.0250464	0.00201334	0.00371524	0.0378396	-0.00980181	0.2348	0.0083
rs930295	-0.0211	-0.0487902	0.00193326	-0.00668739	0.0797201	1e-19	0.224943	0.459	0.163	0.11	0.0023	0.0402065	0.00261156	0.00480127	0.0494156	0.00530404	0.6204	0.0107
rs9318380	0.0143	-0.040822	-0.000514147	0.0176414	-0.108146	1.9e-09	0.274423	0.846	0.000294999	0.0309999	0.0024	0.0373508	0.00265151	0.00487412	0.0501006	-0.00500249	0.6406	0.0108
rs9318686	0.0105	-0.040822	-4.69e-05	0.00514461	0.0155904	1e-08	0.211252	0.982	0.172	0.68	0.0018	0.0326542	0.00204525	0.00377221	0.0384182	0.00800193	0.3362	0.0083
rs9326846	0.0108	0.00995033	-0.00890658	-0.00844175	-0.0963952	7.1e-09	0.681357	1.91e-05	0.0277997	0.0140001	0.0019	0.0242329	0.00208202	0.00383716	0.0393588	-0.00390238	0.6457	0.0085
rs934515	0.0185	-0.0943107	0.00606903	0.012154	-0.0346055	7.6e-12	0.0575625	0.0415997	0.0268999	0.55	0.0027	0.049663	0.00297917	0.0054906	0.0572528	0.00330453	0.792801	0.0124
rs9349239	-0.0122	0.0202027	-0.000133549	0.00171301	-0.0410534	1.3e-12	0.451197	0.945	0.630001	0.26	0.0017	0.0268146	0.00192963	0.00355645	0.0364184	-0.0223973	0.00457499	0.0079
rs9361779	0.011	-0.0198026	-0.00372967	0.00143386	0.00332376	1.6e-10	0.507629	0.0545004	0.687999	0.93	0.0017	0.0298891	0.00193896	0.0035735	0.0365463	0.0208021	0.00889795	0.0079
rs936227	0.0118	-0.0676586	0.00402403	-0.00480596	0.0442904	2.3e-12	0.019511	0.0430002	0.19	0.24	0.0017	0.0289681	0.00198733	0.00366451	0.0375771	-0.00320486	0.6998	0.0082
rs9367368	-0.0121	0.0392207	-0.00042255	0.00151254	0.00731412	1e-11	0.195076	0.84	0.693999	0.85	0.0018	0.0302697	0.00209708	0.0038543	0.0400102	-0.00649884	0.4984	0.0096
rs9388766	-0.0109	-0.0487902	0.00383122	0.00472863	0.181548	7.6e-10	0.152104	0.0692006	0.224	4.2e-06	0.0018	0.034068	0.00210902	0.00388691	0.0394675	-0.0101978	0.2376	0.0086
rs9401770	-0.0047	-0.0304592	0.00717314	0.0277307	0.12896	0.015	0.331935	0.000902007	3.47e-12	0.0016	0.0019	0.031394	0.00216278	0.003986	0.0409439	0.001998	0.824	0.0088
rs9426003	-0.0116	-0.040822	0.00544901	0.00354781	0.0548134	1.4e-09	0.250632	0.0105	0.365	0.17	0.0019	0.035534	0.00212748	0.0039179	0.0398401	-0.00589736	0.5058	0.0089
rs9463175	-0.0108	-0.040822	-0.00174558	-0.00726642	0.0328161	4.2e-10	0.172878	0.389	0.0521999	0.4	0.0017	0.0299498	0.00202782	0.0037424	0.0385955	0.0178989	0.0325597	0.0084
rs946824	-0.0206	0.0100503	0.00177722	-0.0023395	0.102238	1.1e-15	0.863516	0.54	0.660999	0.0569994	0.0026	0.0584661	0.0029022	0.00533915	0.0537892	-0.00669752	0.576301	0.012
rs9475173	0.0108	-0.00995033	0.00115148	0.00113787	0.011103	6.6e-09	0.637489	0.571	0.761001	0.77	0.0019	0.0211164	0.00202921	0.00373727	0.0385002	-0.0191013	0.02227	0.0084
rs9489622	0.0103	0.040822	0.000554912	-0.00374875	0.0115146	2.8e-09	0.217993	0.774	0.292	0.75	0.0017	0.0331379	0.00193079	0.00355815	0.036314	0.00999983	0.2061	0.0079
rs9507983	0.0156	-0.0618754	0.00300363	0.000866043	-0.00991748	1.4e-18	0.0316665	0.132	0.814	0.79	0.0018	0.0287981	0.00199358	0.00367615	0.037398	0.00369682	0.6528	0.0083
rs9527455	-0.0117	-0.0100503	-0.00176372	0.00223384	0.0666847	8e-09	0.828563	0.438	0.595	0.12	0.002	0.0464122	0.00227506	0.00419912	0.042554	-0.00490199	0.606301	0.0094
rs9530843	-0.0128	0.0392207	0.000336025	-0.00501654	0.0190001	4.8e-13	0.148029	0.863	0.162	0.6	0.0018	0.0271137	0.00194328	0.00358324	0.0366389	-0.0161981	0.04581	0.0081
rs9538141	0.0164	-0.0295588	0.00199652	-0.0145785	0.00789841	3.5e-21	0.334151	0.301	4.23e-05	0.83	0.0017	0.0306059	0.00193011	0.00355679	0.0365358	-0.017197	0.0315	0.008
rs954018	-0.013	-0.0618754	-0.000906015	-0.000292024	-0.0226295	2.1e-13	0.0706757	0.665001	0.94	0.57	0.0018	0.0342315	0.00209515	0.00385781	0.0395054	0.00229736	0.788501	0.0086
rs9540493	-0.0139	-0.0295588	0.00152367	0.00433092	0.000259443	8.1e-17	0.244599	0.432	0.226	0.99	0.0017	0.0254036	0.00193819	0.00357208	0.0366897	-0.00550482	0.4889	0.008
rs9547153	0.0098	-0.0100503	0.000518591	-0.00519518	0.0337099	8.7e-09	0.749663	0.793999	0.155	0.37	0.0017	0.0314975	0.00198433	0.00365532	0.0378601	0.0207028	0.01184	0.0082
rs9571687	-0.0129	-0.0202027	0.00148916	0.00469892	0.0435973	2.8e-12	0.58177	0.473	0.219	0.26	0.0018	0.0366788	0.00207308	0.00382393	0.0387051	-0.00530404	0.5369	0.0085
rs9615905	0.011	-0.0304592	-0.00471472	0.00603783	-0.0662477	2.7e-10	0.19	0.0151001	0.0912998	0.0690001	0.0017	0.023241	0.00194102	0.0035765	0.0363706	0.0034042	0.6798	0.0083
rs962796	-0.0148	0.105361	0.0019885	0.000588018	0.0989789	5.9e-12	0.00454349	0.408	0.894	0.0299999	0.0022	0.0371284	0.00240259	0.00441981	0.0455196	-0.00320486	0.7406	0.0098
rs9650755	0.0154	0.0582689	-1.2e-05	0.000193	-0.0342235	2.8e-15	0.0828552	0.996	0.962	0.41	0.002	0.0335968	0.00218835	0.00403311	0.0411446	0.014596	0.1094	0.0091
rs965961	-0.0172	0.0512933	-0.00442803	-0.0219002	-0.083066	6.9e-10	0.272029	0.155	0.000142001	0.16	0.0028	0.0466981	0.00310787	0.00575127	0.0584835	-0.0227004	0.0855796	0.0132
rs9688431	-0.0231	-0.0202027	-8.27e-05	0.0111859	-0.0517312	2.4e-11	0.736556	0.984	0.14	0.51	0.0035	0.0600525	0.00411355	0.00759347	0.0776081	0.00280393	0.8645	0.0163
rs972283	-0.0096	0.0512933	-0.00344618	-0.00271504	0.0126511	5.1e-09	0.0611801	0.0739997	0.445	0.73	0.0016	0.0273974	0.00192949	0.00355584	0.0361499	0.0062998	0.429	0.0079
rs977540	-0.014	-0.0202027	0.00159398	-0.00190026	0.103079	2.5e-13	0.552757	0.483	0.649999	0.015	0.0019	0.0340323	0.00227248	0.00418676	0.042568	-0.00880116	0.3395	0.0092
rs977747	-0.0169	0.0304592	0.0034564	-0.00405741	0.0538692	1.3e-24	0.265251	0.0790005	0.263	0.14	0.0017	0.0273406	0.00196628	0.00361462	0.0368834	-0.0184979	0.0236799	0.0082
rs9814633	0.0117	-0.0202027	0.00146995	0.0054355	-0.0909673	1.3e-10	0.618369	0.473	0.15	0.017	0.0018	0.0405544	0.00204833	0.00377793	0.0380821	0.00669752	0.4185	0.0083
rs9817583	0.0137	-0.0618754	0.000141095	0.00179891	0.0642754	2.5e-09	0.140984	0.957	0.709999	0.19	0.0023	0.042031	0.0026246	0.00482505	0.0487024	-0.0162005	0.1304	0.0107
rs9827823	-0.0193	0.0392207	-0.00661757	-0.00551983	0.037327	1.2e-15	0.322703	0.0154999	0.277	0.46	0.0024	0.0396602	0.00273369	0.00508141	0.0504799	0.000700245	0.9484	0.0113
rs9845966	-0.0105	0.0725707	-0.00271885	-0.00471011	-0.016216	2.5e-10	0.0237547	0.16	0.188	0.66	0.0017	0.0320957	0.0019371	0.00357073	0.0363932	0.00800193	0.314	0.008
rs9848399	-0.0164	0.0295588	-0.00038104	-0.00874379	-0.0179738	2.1e-10	0.49603	0.895	0.1	0.74	0.0026	0.043421	0.002897	0.0053213	0.0550835	-0.0227004	0.0557699	0.0118
rs9852014	0.003	0.620577	0.00512243	0.00802347	0.117137	0.37	2.26e-36	0.173	0.247	0.0990011	0.0034	0.0492727	0.00375595	0.00693122	0.0709586	0.000100005	0.9949	0.0174
rs987237	0.0409	0.00995033	-0.0063519	-0.000774314	0.0640493	9.3e-84	0.690666	0.0113999	0.867	0.18	0.0021	0.0250039	0.00251081	0.00462741	0.0472281	0.0209989	0.0402903	0.0102
rs9904177	0.0117	-0.0100503	-0.000202546	0.000132052	-0.0631141	2.3e-09	0.77637	0.926	0.974	0.12	0.002	0.0353821	0.00217277	0.00399975	0.0407988	0.00429923	0.6313	0.009
rs993700	-0.0103	0.0202027	-4.56e-05	-0.025928	-0.0018706	5.8e-07	0.452485	0.984	1.53e-09	0.97	0.0021	0.0268911	0.00232483	0.00429163	0.043688	-0.0152038	0.106	0.0094
rs995258	-0.0144	0.076961	-0.00315714	-0.00802056	-0.0265175	4.5e-17	0.00436838	0.105	0.025	0.47	0.0017	0.0270014	0.00194677	0.00357975	0.0364261	-0.00350385	0.6579	0.0079
rs9964756	0.0164	-0.0861777	0.00180952	0.00258703	-0.0603323	2.9e-09	0.0524759	0.561	0.652001	0.3	0.0028	0.0444396	0.00310787	0.00572779	0.0582376	0.00339576	0.792301	0.0127
rs998732	-0.0171	0.076961	-0.00353833	-0.00300046	-0.104006	2e-14	0.0263736	0.18	0.539	0.0359998	0.0022	0.0346567	0.00264467	0.00488672	0.0495734	-0.00770028	0.4806	0.0109
rs9989141	0.0162	0.040822	-0.000980114	0.0108829	0.0315512	3.6e-21	0.145461	0.625	0.00329997	0.4	0.0017	0.0280418	0.00200483	0.00370243	0.0376998	0.0170046	0.0451398	0.0085
SNP, single nucleotide polymorphism; ea, effect allele; oa, other allele; SE, standard error; pval, p value; BMI, body mass index; PA, physical activity; exp (exposure); out (outcome, MDD in this table).
